# Supplementary material for: Molecular dissection of resistance gene cluster and candidate gene identification of Pl17 and Pl19 in sunflower by whole-genome resequencing
Source: Sci Rep. 2019 Oct 18;9:14974. doi: 10.1038/s41598-019-50394-8 (PMC6802088; doi:10.1038/s41598-019-50394-8)
Supplement: Supplementary file 1 — Supplementary Tables S1 [file 41598_2019_50394_MOESM1_ESM.xlsx]

## Sheet: Sheet1
Molecular dissection of resistance gene cluster and candidate gene identification of Pl17 and Pl19 in sunflower by whole-genome resequencing
Guojia Ma1, Qijian Song2, William R. Underwood3, Zhiwei Zhang1,4, Jason D. Fiedler3, Xuehui Li1, Lili Qi3*
Supplementary Table S1 Originating species of the designated downy mildew resistance genes
Gene	Linkage group	Source	Origin of Pl genes	Reference
Pl1	8	AD66, RHA 265/RHA 266, HA 60	Helianthus annuus	Vrânceanu et al. 1970; Gedil et al. 2001
Pl2	8	HA 61, RHA 274	Helianthus annuus	Zimmer and Kinman 1972; Vear et al. 1997
Pl3	-	HA 61	Helianthus annuus	Vear and Leclercq 1971
Pl4	-	HIR34	Helianthus tuberosus	Vear 1974; Vear et al. 2008
Pl5	13	RF-S11-5566-74-10, Novinka and Progress	Helianthus tuberosus	Miller and Gulya 1987; Bert et al. 2001
Pl6	8	HA 335, HA 336	Helianthus annuus	Miller and Gulya 1991; Roeckel-Drevet et al. 1996
Pl7	8	HA 337, HA 338, HA 339,	Helianthus praecox	Miller and Gulya 1991; Slabaugh et al. 2003
Pl8	13	RHA 340	Helianthus argophyllus	Miller and Gulya 1991; Radwan et al. 2003
Pl9	-	RHA 274	-	Gulya et al. 1991
Pl10	-	RHA 274, RHA 325	-	Gulya et al. 1991
PlArg	1	ARG-1575	Helianthus argophyllus	Seiler 1991; Dußle et al. 2004
Pl11	-	AMES 3235, PI 497250, RHA 274, PI 497938, DM-2	-	Rahim et al. 2002
Pl12	-	AMES 3235, PI 497250, RHA 274, PI 497938, DM-2	-	Rahim et al. 2002
Pl13	1	HA-R5	Helianthus annuus	Gulya 1985; Mulpuri et al. 2009
Pl14	1	29004, HA-R4	Unknown wild sunflower species	Bachlava et al. 2011
Pl15	8	RNID	-	de Romano et al. 2010
Pl16	1	HA-R4	Unknown wild sunflower species	Gulya 1985; Liu et al. 2012
Pl17	4	PI 468435, HA 458	Helianthus annuus	Hulke et al. 2010; Qi et al. 2015
Pl18	2	PI 494573, HA-DM1	Helianthus argophyllus	Qi et al. 2016
Pl19	4	PI 435414, HA-DM5	Helianthus annuus	Zhang et al. 2017
Pl20	8	PI 494578, HA-DM7	Helianthus argophyllus	Ma et al. 2017
Pl21	13	RHA 274	Helianthus annuus	Vincourt et al. 2012
Pl22	13	PMI3	Helianthus tuberosus	Pecrix et al. 2018a
Pl23	1	HIS33, INTER35	Helianthus resinosus	Pecrix et al. 2018b
Pl24	1	HAS62	Helianthus annuus	Pecrix et al. 2018b
Pl25	1	HAS40	Helianthus annuus	Pecrix et al. 2018b
Pl26	2	HAS103	Helianthus annuus	Pecrix et al. 2018b
Pl27	4	HIS32	Helianthus tomentosus	Pecrix et al. 2018b
Pl28	4	HIS36	Helianthus tomentosus	Pecrix et al. 2018b
Pl29	4	HAS85	Helianthus annuus	Pecrix et al. 2018b
Pl30	11	HAS6	-	Pecrix et al. 2018b
Pl31	13	HAS42	Helianthus annuus	Pecrix et al. 2018b
Pl32	13	HAS54	Helianthus annuus	Pecrix et al. 2018b
Pl33	4	TX16R	Helianthus annuus	Jan and Gulya 2006; Liu et al. 2019
Pl34	13	PI 413157, RHA 428	Helianthus annuus	Miller et al. 2002; Talukder et al. 2019
Pl35	1	PI 494576, HA-DM6	Helianthus argophyllus	Qi et al. 2019
References
Bachlava, E., et al. Downy mildew (Pl8 and Pl14) and rust (RAdv) resistance genes reside in close proximity to tandemly duplicated clusters of non-TIR-like NBS-LRR-encoding genes on sunflower chromosomes 1 and 13. Theor Appl Genet 122, 1211–1221 (2011)
Bert, P. F., et al. Identification of a second linkage group carrying genes controlling resistance to downy mildew (Plasmopara halstedii) in sunflower (Helianthus annuus L.). Theor Appl Genet 103, 992–997 (2001)
de Romano, A. B., Romano, C., Bulos, M., Altieri, E., & Sala, C. A new gene for resistance to downy mildew in sunflower. In: Proceedings of Int Symposium “Sunflower breeding on resistance to diseases” (2010)
Dußle, C. M., Hahn, V., Knapp, S. J., & Bauer, E. PlArg from Helianthus argophyllus is unlinked to other known downy mildew resistance genes in sunflower. Theor Appl Genet 109, 1083–1086 (2004)
Gedil, M. A., et al. Candidate disease resistance genes in sunflower cloned using conserved nucleotide binding site motifs: genetic mapping and linkage to downy mildew resistance gene Pl1. Genome 44, 205–212 (2001)
Gulya, T. J. Registration of five disease resistant sunflower germplasms. Crop Sci 25, 719–720 (1985)
Gulya, T. J., Sackston, W. E., Viranyi, F., Masirevic, S., & Rashid, K. Y. New races of the sunflower downy mildew pathogen (Plasmopara halstedii) in Europe and North and South America. J Phytopathology 132, 303–311 (1991)
Hulke, B. S., Miller, J. F., Gulya, T. J., & Vick, B. A. Registration of the oilseed sunflower genetic stocks HA 458, HA 459, and HA 460 possessing genes for resistance to downy mildew. J Plant Reg 4, 93–97 (2010)
Jan, C. C., & Gulya, T. J. Registration of a sunflower germplasm resistant to rust, downy mildew and virus. Crop Sci 46, 1829 (2006)
Liu, Z., et al. Molecular mapping of the downy mildew and rust resistance genes in a sunflower germplasm line TX16R. Mol Breed 39, 19 (2019)
Liu, Z., Gulya, T. J., Seiler, G. J., Vick, B. A., & Jan, C.C. Molecular mapping of the Pl16 downy mildew resistance gene from HA-R4 to facilitate marker-assisted selection in sunflower. Theor Appl Genet 125, 121–131 (2012)
Ma, G. J., Markell, S. G., Song, Q. J., & Qi, L. L. Genotyping-by-sequencing targeting of a novel downy mildew resistance gene Pl20 from wild Helianthus argophyllus for sunflower (Helianthus annuus L.). Theor Appl Genet 130, 1519–1529 (2017)
Miller, J. F., & Gulya, T. J. Inheritance of resistance to race 3 downy mildew in sunflower. Crop Sci 27, 210–212 (1987)
Miller, J. F., & Gulya, T. J. Inheritance of resistance to race 4 of downy mildew derived from interspecific crosses in sunflower. Crop Sci 31, 40–43 (1991)
Miller, J. F., Gulya, T. J., & Seiler, G. J. Registration of five fertility restorer sunflower germplasms. Crop Sci 42, 989–991 (2002)
Mulpuri, S., Liu, Z., Feng, J., Gulya, T. J., & Jan, C. C. Inheritance and molecular mapping of a downy mildew resistance gene, Pl13 in cultivated sunflower (Helianthus annuus L.). Theor Appl Genet 119, 795–803 (2009)
Pecrix, Y., et al. Sunflower resistance to multiple downy mildew pathotypes revealed by recognition of conserved effectors of the oomycete Plasmopara halstedii. Plant J 97, 730–748 (2018a)
Pecrix, Y., et al. Ten broad spectrum resistances to downy mildew physically mapped on the sunflower genome. Front Plant Sci 9, 1780 (2018b).
Qi, L. L., Foley, M. E., Cai, X. W., & Gulya, T. J. Genetics and mapping of a novel downy mildew resistance gene, Pl18, introgressed from wild Helianthus argophyllus into cultivated sunflower (Helianthus annuus L.). Theor Appl Genet 129, 741–752 (2016)
Qi, L. L., Long, Y. M., Jan, C. C., Ma, G. J., & Gulya, T. J. Pl17 is a novel gene independent of known downy mildew resistance genes in the cultivated sunflower (Helianthus annuus L.). Theor Appl Genet 128, 757–767 (2015)
Qi, L. L., Ma, G. J., Li, X. H., & Seiler, G. J. Diversification of the downy mildew resistance gene pool by introgression of a new gene, Pl35, from wild Helianthus argophyllus into oilseed and confection sunflowers (Helianthus annuus L.). Theor Appl Genet https://doi.org/10.1007/s00122-019-03370-9 (2019)
Radwan, O., et al. Identification of non-TIRNBS-LRR markers linked to the Pl5/Pl8 locus for resistance to downy mildew in sunflower. Theor Appl Genet 106, 1438–1446 (2003)
Rahim, M., Jan, C. C., & Gulya, T. J. Inheritance of resistance to sunflower downy mildew races 1, 2 and 3 in cultivated sunflower. Plant Breed 121, 57–60 (2002)
Roeckel-Drevet, P., et al. Colocation of downy mildew (Plasmopara halstedii) resistance genes in sunflower (Helianthus annuus L.). Euphytica 91, 225–228 (1996)
Seiler, G. J. Registration of 13 downy mildew tolerant interspecific sunflower germplasm lines derived from wild annual species. Crop Sci 31, 1714–1716 (1991)
Slabaugh, M. B., et al. Haplotyping and mapping a large cluster of downy mildew resistance gene candidates in sunflower using multilocus intron fragment length polymorphisms. Plant Biotechnol J 1, 167–185 (2003)
Talukder, Z. I., Ma, G., Hulke, B. S., Jan, C. C., & Qi, L. L. Linkage mapping and genome-wide association studies of the Rf gene cluster in sunflower (Helianthus annuus L.) and their distribution in world sunflower collections. Front Genet 10, 216; doi: 10.3389/fgene.2019.00216 (2019)
Vear, F. Studies on resistance to downy mildew in sunflower (Helianthus annuus L.). In: Proceedings of 6th International Sunflower Conference. 297–302 (1974)
Vear, F., & Leclercq, P. Deux nouvea ux genes resistance au mildiou du tournesol. Ann Amelior Plant 21, 251–255 (1971)
Vear, F., et al. Origins of major genes for downy mildew resistance in sunflower. In: Proceedings of 17th International Sunflower Conference. 125–130 (2008)
Vear, F., et al. The genetics of resistance to five races of downy mildew (Plasmopara halstedii) in sunflower (Helianthus annuus L.). Theor Appl Genet 95, 584–589 (1997)
Vincourt, P., et al. Consensus mapping of major resistance genes and independent QTL for quantitative resistance to sunflower downy mildew. Theor Appl Genet 125, 909–920 (2012)
Vrânceanu, V., & Stoenescu, F. Immunity to sunflower downy mildew due to a single dominant gene. Probleme Agric 22, 34–40 (1970)
Zhang, Z. W., Ma, G. J., Zhao, J., Markell, S. G., & Qi, L. L. Discovery and introgression of the wild sunflower-derived novel downy mildew resistance gene Pl19 in confection sunflower (Helianthus annuus L.). Theor Appl Genet 130, 29–39 (2017)
Zimmer, D. E., & Kinman, M. L. Downy mildew resistance in cultivated sunflower and its inheritance. Crop Sci 12, 749–751 (1972)
