# Supplementary material for: Molecular dissection of resistance gene cluster and candidate gene identification of Pl17 and Pl19 in sunflower by whole-genome resequencing
Source: Sci Rep. 2019 Oct 18;9:14974. doi: 10.1038/s41598-019-50394-8 (PMC6802088; doi:10.1038/s41598-019-50394-8)
Supplement: Supplementary file 2 — Supplementary Tables S2 [file 41598_2019_50394_MOESM2_ESM.xlsx]

## Sheet: SNPs
Molecular dissection of resistance gene cluster and candidate gene identification of Pl17 and Pl19 in sunflower by whole-genome resequencing
Guojia Ma1, Qijian Song2, William R. Underwood3, Zhiwei Zhang1,4, Jason D. Fiedler3, Xuehui Li1, Lili Qi3*
Supplementary Table S2 Sequences of SNPs mapped in the present study
SNP ID	Target sequence
For Pl17
SFW04052	CCTGGAGATGGACCAATTGTGTTGGTTTTAGC[T/C]CCGACTCGTGAACTGGCGGTTCAAATACAACAAGAAGCAACTAAATTTGGCGCATCGTC
C4_5674218	CATGAGAGAGAGCTATTTGTTATACCAATATTTTATGATGTGGAACCTACAGAAGTGAGAAATCAGATTGGGAAATTTGGAGAAGCGTTTTCCAAACAAGAGACGAAGAATGTCACCAAAGCTGAAATATGGAGAAAAGCACTTGTTGATGTGAGTAGCATCTCTGGATGGGAGCTAAAGAACATTGCCAACGGGTAAAC[C/T]TTTTTTATCTGAATTATTTGCGTACCGTTAATTAATGTGTTTTACAATTAATTACATTTGATATTAGCAGTTTTCAGTTATATTTGATAGTCATATGTATATATGTATGTGTAAACAAGCCAAGCTAGATTTTTGTTTAAAATCAGAAGTGATCAGTGGCGGATCCAAGAATAGTTTGCATGGGGGTGGAATTT…
C4_5695465	ATGATGCTACTCAACTCTTTAAAAGGCATGCATATAACGAAAAAGAGCCTATAGAAGATTATGATAAATTTTCTCTACGTGCAATATCTTATGCTTCTGGGCACCCCTTGTCACTTAAAGTTTTAGGTTCTTTTCTGTATGACAAAAATAAGAACGAGTGGATTAGTGCCTTGGAAAAGCTAAAAGACATCCCAAATCCA[A/G]ATGTCATGAACATAATCAAAACTAGTTATGATGGACTTGAATCTTACGAGAAAGAGTTATTCTTAGATATTGCATGTTTCTTTAGACGGTGGAAGGCGGATAAGGTAGTTCAGATACTTGAAGCTTCTGGTTTTCACCCTAAGATTGGGATGAAGGTGTTAATACAAAAAGCTCTTATAACAATTGTCGATGAC…
C4_5696413	TAGCTTTTTTTTACAATGGAAAACTTAATACATAATCATATACAACATTTTGAAATTTTTTAGTTTGTTATAAATAAATAGTTTAGTTATAAATGAAAAGTAGAAAGTACCAAAGATGTATAAACATTTCTTTTTTAAAAACTAACCTATGGTGCCTTGATACATATTTTGACAAAAGATCAAATACAAATAAGCTTATT[G/A]TACAAAACGTACGAATAGAGTGAAAAAGTAAAAAAACAAAAAAAAACGGATACATTTTCATGATTATTTATTCGTAGAGTAAGTATTTTATCCGCAGATTAATTATCTTAATAAACTAGTAGAGTAACTATGATACACATGTAGAGTAATTTTGAATTTTATATTGTTTGATATCCCGGTAGAGTAATTTTGAA…
C4_5705018	AAAAGCTCATCGGAAGTGATGCTTGAATTGGCTTATCTTTTTGGGATGTACAAACGATCGGGTGATGCTTTTGTTGATTTGCTTTTAGTTTGGATTCAGTTAACTAAATTGATTGTTTTTTCTTTTTAATGGCAAATTTTATTATTTTACTACTTGTAGGCAGTGCAAGTGCTGGACCCAAAAAAATTTCATGGAAAGTG[G/A]GATTTTTTTCATTGGGGCCGGAAAAGGGTTAGTTGTTTATGCTAAATACTAAAAAACGTCGGCCCAATTCGAGTTGGGTTCACGTAACAAAAGAATAAAACTACATTAAATTTCAAAAATATTATAAAAATATGTCAATCTTCATTGGAATAGAAATACAAGATCTATATAGTCACTTTCTTCTTAAAAGCCAT…
C4_5705841	TGATTTTAGCACACAGTTGACTAATATCAGCATTTTTCTTAATCAGCACATTGAAAACAAAAAGAAGATCCAAATAAAGAATTAATTGCGTGTTAACATATTTATAGCGAATTCAATATAATTGATATTATTTAGGATATTATTTTATCATTTCTCTATAATGTGTTGGATGCCACGTGACATTTTTTAAATGGTTCTTA[T/C]GGTTTGTATGCAAAATGTAGTTTGTATTTGATCTTACTCCTATAACAACAATGGTCTCTACGCCGATTACCAATTTCCAAAAAAAAGCGAAAGTAATGAAAAGAGGTCAAATTTTAAACGAACGCACGTGATCTACTACTAAACATTTAAACTTAGGGGCCGTTTGGCAACTTCTGAATGGTTAAGTGCTGAAC…
C4_5709499	cgagcgagctgcaagccacgagtttttttaacagccctaaacataatgcttaaccgttcagaggcaaatgtctaaccaattcagattagagcttttaaacattcagactcaatataatgcttaaccatttagaggcaaatgtctgaaccattcagacaggcaaatgtctgaaccatttagacatttggtcatgaaacaaa[c/T]agtctaaaccattaagtgttgaactagtaaggtttgaatcattaagagtctcattaagaggtaaacaaacagccccttagtctgGTGGTTTTGTCTAATTACCAAATTACCCCTATCTTAATACCCATCTTCAACAATTGTCAATTGCTGCAAGTCTGCAACCTTGAATGATCGGAAAACTTCCGATTAACACA…
C4_5711524	TAAGCATATTTCTACCCCCATAAGAGCGTATTTCAAAGCCTTACATGACTGTATAACAAACCCTATTACATCAAAATTATTCCATCCCCATACGGGTATAATTCCCAGCCCTGTGTGACTGTTTTTCGCACCATTTGCAGCTGTGTTTCTTAGCTTAATGTGCCTGTATAACAGCCCTGAACAGCCTAAAATACAAACTT[T/G]TATTCCAGCAAATTGAAGATAAAAAAATGTTACTATAAATCTATGCAGTTACACGGCAACAATTTTCACATTTTAATAGATAAAAAATTATATATACTATTAAGCAAAAGACACTTTGAAGAGTGATTTACTGCTTTGATGCATCAGACTTCATAGTACAACATAACAAATAAAATGTTATGCAGCAGAGTACC…
SPB0001	TTACCTTATAACCCTTCCAAAGTTCTT[C/T]TTGCTTGCTGCGATACAATAGTAGAATAGCAAGCTTCATTGGTTGAAAATCGTGTGGAAATGGACTGGCAGGATAATTG
SPB0005	TGTGTTTGATACCACCAAGTAGTGTGTCTTAATGAACCAAACGAAACATACCACACCAATGTAGTATAA[C/T]G[G/A]CCACCATCACTCTCCTCCCAAACCC[T/C]ATCATCTTCGAAATCCATACCACTTTCC
SPB0006	AACTGCAAGTGAGACTTGACATAAGTGTTTACATTTTGTGAAAACTTTGACAAGTGTAAGTGACCTGCAT[AG/TT]AT[C/A]TGCTGTAAAAATAGCTAAACTTGATGGGAGCTCGGGCAATTCAAGAAGATTGTCACAA
SPB0007	GACACGTCGAGACTTTTGAGTCGTGTAAGTTGCGAGAAGTTGAAATCCAGTCGTGAAAATTTGTTA[TT/AA]ACATAGAT[T/C]TAACTCTTGTAAGTTGGATAATTCACCAATACCATATGGTATATCTCCATCTT
SPB0008	AAGATGGAGATATACCATATGGTATTGGTGAATTATCCAACTTACAAGAGTTA[A/G]ATCTATGT[AA/TT]TAACAAATTTTCACGACTGGATTTCAACTTCTCGCAACTTACACGACTCAAAAGTCTCGACGTGTC
SFW08268	TGATGACATGCTTTTAGCAGCCTCTGAGGCTCTAGCTGAACAAGTTACACCGGAACATTT[T/C]GCCAACGGGTTAATATACCCACCATTCACCAACATCCGCAAGATTTCCACTCACATTGC
For Pl19
C4_6400728	GATTCAAACTTTTAATGTCGCGGATACCCAACCCCCATGACGTTACGAACGCACCAATTTATCCCACGCAATCCACTTACCTTTACCCCCGCGCGACACAAAGTTCCGTTTAATCTCTTCAAGCGCTTTTAAATCCCCCAACGGAGCTTTAAAGAGACATATAATAATTTGGGAGCGCCTCTAGGACCGCTTTTGCCAAC[A/G]GACCCGCCACAGAAAGCAATTTAGCTTTCCATCTGGACAATTTAGAATTAAACTTTATTGAGAATATGCTTCCAAAACTTCATCCGTTTCATATTCGATCCGATTGGAAGACCCAAGAAGACAAATGAGAACGCACTCGCTTTACATTATGAGACTCGCCATATAACTCACTTCCTCTTTGCCCACACCAACCC…
C4_6401756	TTGAAGCCATGGAGATTGCAGAAACAGAGCATTCTTCTGAATTTACGCTCGCGGAGGTATCTGTTGTATAAATTTGGCATAAATTTTAAGCTAATTTGTACTTTTAGTTGTTGATAAATGTTTCAGAATTTGTATTGATTGATGTGATGGTATACTTTATGCTTTGTTTGTGTTTAGCTAAATCGGTAACTTCTGATCGT[G/C]ATAGTTTGGTTCAGCCATTGTATTATGTGTGTGTGTGTGTTTATATTTCTAATATTTCCTTTTGTTCTGCACTTTCTAAATCGGTAACTTCTGATCATGATAGTATTTGTATTGATTGATGTGATGGTATACTTTATGCTTTGTTTGTGTTTATCTAAATCGGTAACTTCTGATCATGATAGTTTGGTTCAGCC…
C4_6406598	ATAGACAGTTATTTTCAGCAGTTAAGAACAAAAGCTCAGCGGTTGATTCAAATGTAGTGAAAAATAAGCTTGCAATTATAAACTCTTCGCCAACTGCTCTAAAAAATTTTGTTGCCTTATCAAAAGCACGTGCTGCAGCTGAAATACCTAAGAAGCCCAAAGGTGTTTTAAAGTAATTAAATATTAATTTGAGTTAATTA[C/T]TGTTTTCGTCCCTGTGGTTTGTCAAAAATCAATATTTCAGTCCATTAGTTTAAAAACTGCGATTTCAGTCCCTGTGGTTTGTCAAAAATCAATATTTCAGTCCATTAGTTTAAAAACTGCGATTTCAGTCCCTGTGGTTTCACTTTCGTAACCATTTCAGTCCCTGTGGTTTTATTTTTGTAACCATTACAATC…
C4_6407910	TGCAGCCCTAGATGTTCGTCATTAAGCTGGTTTTCAGCGAGATTTGGTGTAAGCGAAACCATCTACGTAGTTGGGTTGCCTGTAAAATAGTTTCATGTGCATGGGTGACCTTAATGAATAAAGTTGGATACATGATTGGTCTCCACATGAATAATTGACTTTGAAGTGGCAAGAATGTAATATATCCTTCACTAATGGTT[C/A]CAGGTTTGATGTTGCTTCATTCCTTACTTTCAGAGTTATGTACACCGGGGAGCTTGTAAGACTTTGTTACAACAATTACTTTTATCACAAAAATAGTTAACGTAGAGGTGGTAGCTTTAGTGGGGCAAAATGGGTAATGTTCAGAACAATCTGAAACGGGTGAGGCTGGGCTTAGCTCGCGGATCGAGACTCGC…
C4_6412707	ACATTGGGTATGGTGTTATGAACGTTCGTTCATTTACGATCGTTCATTTTCGTTTGTTTATGTTGTTCATGGAAGATTTGTGTACATTTATATTATTTAATTTATTACCCTAACGTTTAAAATAGGAAACCCTATTCCTATCTTGTTTTTACACCGTTTCTCTTTACTTCTGCATTATTCACATCGATGAATACATCGAC[C/T]TCCGTTCCACCATTAGGACTTCAAGTCCAGCGTTGGTCCCTTCGACTTCCATTTCTAGCCCCCGCCCTTGCGCCAATTTTATTTGTGTTTGTTTTTGTTCGTGAACATGTTTATATCCTTAATGAATGAACACGAACATAAAATTTTGTTTGGTAAGCGTTCATGAACACCTTATTTCCTTAACGAATGAACAC…
C4_6419879	agtgcactttcactcttgccccggagcgcccacacatatatacattatacgagcataccgcaagcggggtgtgagatgacttgaagcaaacaagcggactttagttaaaaataaatacgagcacctaagatggcttgaggcaatgaatgggtcctcaatctaaccgttttgactcgttatccaacccactcatattcacc[t/C]atgttttcatctatgggatatgcttagaagcaacgaggttattaacctagaaatgctggattatatacataataatgtcttaattctacgtattaagaaacttgatcgagatagttttgcttggatttaaagcaaacaaatgtgtcatgttgaattgtaacagcttattttatgaactttcaaacaatccaaat…
C4_6592170	ATCGACAACAATAAAATTTGAACTCAGAAAAAGTTAACGTGGTCCTATTCCGGCCAAATTCTGGCTAGATTCTGGCCAAATTTCGACCACACCTTATAAATTCCCTTCAATTACTTAAAAAATAGGTCAACGGTGGGTTAAAACGTGTGTACTTAAAAAATACGTATAAAAATGTGTGTGTATATTAAACTAAAAAGTTA[G/A]ATATAAAAATCTCTATCCGATTAATCCTGATGAATTGCTAGTCGGTACGCCACATACCGACTAGCGCCTACCGATTCTTACAACACTGGTTAAAAGGTGAGGGATTCTTGCCATCCTTTAGACGAGGCCCTTAGTTCTGATCCTCTTGTTGGAAACTCACCTCTAGATGACAAAGGCTCACTCAGCTACTAGTG…
C4_6599261	tgtagtggttttgtatatgtatggatgttggtgagacccgagttcgaatctctggttcaccatttttttttcttgtttttaaattttaacacaatctttcaaataattacacttgggcccttcaagtttaactttcaattacataatttttttttgggaaaaaggccacaagattttacttcgccttaggccaccaaaat[a/G]gttgagccggtaataatattaatactaagccaatggtgaaaaccacagaattctccataaccttttagtgcatccattggtgaacatttatgagaggtgactagtggtgcaaacgagtagagtcgagccggagctctattgggctcgagctcgtttaactttaaaaagctcgagctcgggtcgatttaagcTTT…
C4_6602455	AACTTTTTATACAACTAAATGCATTGTTTAACTTTAATAGAGGTAACTTATTTACTATTCTGTGACATTTTCCTATTTTATTAATAAAAGCTCTCCTAGCTTTTGTAAAAATCTCATGCGCATCAAAACTCAATATGTGGTCATCTTAGGCATTTTGATGTGTCATTGTAATACATGGACATTAAACTACATTATAAGTT[G/A]TAACAGTGCATTAAGTTGCATATATGAGACACCATTGTAATGTATTTTAAAATCTACTCTACATTTTGCTTAATTATATATGTTTAGGTTATGCAGATTTAAATTCCTGTTTATTATATTATTGTCATCAAATTAATCTTCACTGGGACGGATCTATAGGCTTTCATGGCTAGGCAATGGACTAAGGCCTTAAA…
C4_6605589	agagaatcaatgactttttttggcgccttgaacaaagataggtaataaatggggaggctacccaaagtcgactttgctaaagttaaccgccccaccatagtcaaacattttgccttccatgacgatagcttagtattaaaccgatccacaataacttgccaatgacacaccctcttcatattcgaaccaataggacgccc[a/T]agaaacatcattagaaacattctaactttgcaattaaccaacccatctgtttcacttttttctaccccaacccccactacataaagaaagcttttcccaaagttcatttttaaagcgataagaagatacaacagtcttagaattcggtttagacttaataacttttcttcaaaccaagaccccataaaaaccac…
C4_6613800	TTTAGTAGAACCAAATGTAACTTCCTTATTGCTAAATTTAGTTTTAATGGGGAATATTATTTTTTCTTTTTTTCCTAATTCATCCTCCAAATCTATAAGGAGATGACACTATAGTTTAAAACGAGTTGAGATAAGTTCGTGCTCCACTTGATTGCTCACTCAGAGAATTCAACATCGGCTCAAGTTGACTTGAAAAGAAA[G/C]ATAAAACTTATTTTCGATAACCATAGATCATATTATCAAGTATATAAAAATGTAACAAATGATTTCAGAAGTAGCTTTCTACATGTATTATAAATACTAGAGCGAACCAATGGACAATTTCATTACAATTCTCTAATTGTTGTATCCAATTTTCACGTAAAAACGGCTCCATCAAAATAAAATaaaataaaggg…
C4_6642569	GAATATGGGATATCATGATTTATAACTATGAGGACATGTATGGTGAATTAAATCCTCAGCCTCTCTTTATAACGCAATTTTATTAAATCAAAACAAGCTGAAAGCTGGAAAACAAACACGAAATATAATAAGAAAACAAAAGTCAGACAGACTACACCAAAAAGACAGATCGATGAAAACAAGAACGAGGGGAGCATTCC[T/A]TATGGACCAACATAACGAGCTATGTTTAGATATGTTCTATCCAAGAGAAGAGATGAATTGTTATATCCTCCCCTAAAACTGAAATCCAAACTTGTTTATGTATTTATTTTTGTAGAACTGGTAATTACGAGCTGATATACCATCAAGATGGGAGGGGGCGGCTGACCCCTCGAACTTTTCGCTCAATAGTGGAG…
C4_6643303	TCAAAGTAAAACAATAATGTTTTTATCATATTTGATATTCCTAACATGTTACATTGTTGATGAATCTAAACATAAACAAAATCAAATACATTTTTTGTTAATCCATCAAGTAATTATAATATATAAGTTTCTATCCTTAGATTGTTTATGCTTCAACGTAAATTCTTTCTATTATGTTTATATATCTAAATCTTATATTA[A/T]TTGAAGTTATATAATATGGCGATGTTGAAAATGAGAATACATAAAATAAGGCATGTGGTGGGCATATTAGGATATCATAGGAACTTAGGAAGAGGTCAAAACAGAGGGATGATTTTCGAGGGGCACGCCTTGGATTGAATCAAGGAGACAGGACCCACTCACCGGCACATGTCTCGCCAATAATATATACTTCA…
C4_6645236	agggggtaaatatgacaagtttaaatgtgattttatggaaaggggggtataaaaagtaacaagtgggggtacgtttagtagcccccttaaTAAAATGTGACCCAATCTATTTTAAAACATTAACATTAATTAAACAAACCCTATGCTGGAAAATGAGTGTAGAGAGTTTAATAGTGAGAGTAACATGATGAAATCGTAAC[G/C]AAATCAATCATGTTCAAATAAACTAAAAGCTTCTATACGCACTTGAAATAAATAAAGAGTAATTGGTTTAAATATTAGCCTTTAGATTTTGTGAAAACATATGTTATAATTTTTTTAACAGCTTAAATTAAACAAAATATGTCTTTGATGAGAGAATGTTAAGTTGTACTTAGCAAACTAAAATAATTGTATGA…
C4_6646085	ATTGGTTCGATAACCAGACTGAGCAGCCAGCCTATTAAACATATGAGTTAATGGATCAACTACAATGGTGAAATTGAAGTAAAATCAATGAAAACCAGTGATGCTTGCCTCAGCTCTTAACTTGCTAAATGGTTGAACCTGTGATATGAATCGCTAGAAATGCTAGCTTGGTTTAGAAAATGTACATAACTACTCATTAC[G/A]TGTATTATCAGATACAATATATAGGACTAGAAAGCACCATTGTAGTGTTAGGCTAAGCTAAAGGAAAATAGCTGGATTTATATGATGAAATACTCAAAGCATTAACCAAATAAGTAAACTTGATGAGAAATTCACCTGAAAGTATTAACATACTACACACTAGAATTCCCAAAGTTTTTAGTTAATAATCTAAA…
C4_6646492	GAACGATAACCAACTTCATAACTGATTAACCATAACCGAAGTTCGTTTATGGTTATTGTTAAGAAAATTCATAACCGAAGTTAGCGGTTATGGTTATGGTTATGATTAATCATAAAAACCAAACCAAACTGACCCATGCACACCCCTACTATACACATAGAGTTTGATAATCTGAATAAGAACATAGATCTTGAACTTGA[T/C]TCATAATTAGCTCATTTTTACATTTGCGAAGTTCGGTTATGGTTATGAGTAGAAAAATCATAACCGAAGTTAGCAGTTATGATTATGACTATGGTTAATTATAAAAATCAAACCAAATCGACTCATGCACACCCCTACTATACTTGATAATCTGAATAAGAACATAGATCAGCTTGAACTTGACTCAAAATTAG…
C4_6647070	GTTTTGAATCTTTTGATCATTCACATGATTTGATTATCATTATCATGCATGGTTCTTGGGGTTAGCTAAACTAGCTAGGGTTTCTTTATTACTTTAAACCTCTAATTGAGAGTAGAATAAGTTACAAGTTTTCATGCATGAAAAATGGTTCAAAGAGTAAAAGGTACAACCATTGAAGCATAAGGGTTATCTTCTATGCA[T/A]TTCAAACTTGTACCACTTGCTTCTATTGTTGTACTATTCTCACCAACCTACATTTGCTCATGCTGGTGGTGGATTAGGGTACAAGTTTTCATGAGGAAATTGGAAATAGGGTTGCATGGAAAACCGGTTTTGTGTAAAAGGTACAACCAATGAAGCAAGAGGGATGCTTGAACTTGTACCACTTGCATTGATTG…
C4_6647557	TCCATTTTGTTTCCACCAGGAACTAGTTTTTGTAAAACCCTAATTCTTTCACTGATCCTTTCTCGTCGTTGTCGTGCCGCCACAGTTTGAGGGTCACTCGATATCCTCACGTTCTTTCTTTTCGGCTTTTCTACGACCGTCTCAGCCGCGAAACTCACTGGCCGAAAAGCGGCTTCTCGGTATATCATCTCCTTCATTTG[C/T]GCAATCGCTTCTGTATCCGTTTCGGATGAGTTCCCTGCTTGCTGGAAGTTGATATTTGATGAAGCTGGTCGACCTGTAGCTAGGGGTGTTCAGTATTCGTTTTCAAACCGATTAAATCAAATATCAAAATGAATTAATATTCGGTTTTCAGTTCAGTTTGAAACTAAATATTTGGTTTTTAGTTCAGTCTGAAC…
C4_6648501	TCCGACACGTCATCCGCGCTGCTATTCCCGGAAAGTATACATTCCGGCGAGTTTTGACCGGCGTTGGTGGTGGATTTGGCAACCTCTAGATAGGGGTTGTTGCAAATCATATCAGCAGCTGCAATGGCTTGATTGGCCCAATTCGCGGGTGATAACTGGTGGATTGGGTTCAAGAACATTGTTTCTGAATCAAAATCAAA[A/G]GTTGTTTGTTGTTGTTGTTGTTGTTCATGATCATTGAGGTTGTACCATGAGAATTGTAAATCATCCATGATAGTTTGTGGGATTACACACAAACTAATACAAGAGATAGATCAGTGGATATTGTTTTCTTGTTGCAAATAATTGGTAGATGAAGAAGGAATGAAATTATGAAAGGGTTTTGTTGCCAACTTTGA…
C4_6655485	TTTTGATTTATAACCAAGTCCTAATTTGTTACACCTTAATAGCTAGTTACAAATCCAGACTCATAACTATGTGATTTAGTGGTATGGTGTTTAATTTATACAAAAGTGGTGTGACTTTAAATACTTACATATTCAAGGTTATGTGATAATTTGATGTAAAAAAATTGTTGTTAAAAAGGTTACAAATCGGGGGAAGTTCT[A/T]TTTCTGATCAAGTATAAATAGCTCTATCGAGACATATAACAAGTTGAGTTTAAGCTTAAATCATGTTTATTTTGAAAACATAATTTTCATAAGTATTTTTAAATTTTTCAAACTTTTTATCCTACATATTTTCAAGAATGGTTCACATTGGTCTTTGAGCTATTCGAGTTCCCGATTTCCAAAGAATCAAGCTC…
C4_6656705	CTGCGACTAAGAGTTGAGCACTCAGCCTCTTTGCCAGAAACCACTTTCTGATTTTGCCTTTTAATCATACTTTCATCATAATCAAATGAACTAATTGATCCATTTATTATTTGTACCTTTTATAACTTATAATTTAATTTGTACTTGACTCTTTAAATAAGTTTGTATATCAATTTTACATTCTTTTGAAAACCGGGCCA[G/T]CCTGTCTCTTATGTTCAATCGGAAATTACATTTCGAACAAAGTATAATTTGCGTCCCTGTGATTTTAATCAAAAATCACCTTGAGTTTTTACTTTTTTTATATTTTGCTTCTAGTTAGTTTACGAGCTACATGAGTTGACTCGAATGAAACGCTAGTTAAAACCGGTCAAAAATGAAGAATTTCAGTGAATTAA…
C4_6663290	TACTTTTTACTCGTACATTGTACATTTGCTAGTAGAACGATATGTCGCAAAACATCACATTATATAAAAGGGATCATAATTGGTTCAGTTAAAATAAATTATAAAAAACGAACCTTAATAAATCGGTGAGTGAATTGCAATTAACATAGCTCAAGCAAGCAAACACATTCTATATGAGGAGTGTGAGGAAACATGTCCAC[G/A]GGTTGTATGCTTTTTAGTCTGTAACATCCTTGTAACTTTTGTTCCACCTGCACAAATTCAACCCATTTATATCAAAACCGGGTCAACTTGGATCGTAATTATTGATAATGGGTCACACGAATACTCACAAAAAACATACATCGCATGTAGGGCTGTAAACGAACCAAACGTTCGGCGAACAGTTCGTGAACCGT…
C4_6666835	GGATGGAGTTAAATGCCTGAAAATGGCAAGATTTCAAACCTTCTGGATCCAGATGCGGAAAAACAAACCTTTGAACGAAAGTTGCAATACTGGCCAAACCTCGGGGATGAAAATGGCATTTTAATCTTTGTTAATAACGGGTCATACTTTTTGGCTAGTGTAAGACCAATTGTTCCGGTCCCGCAAAATAAATCAAGAAC[T/G]ATTTCTGAGCCATCTCCTTTGAGTCCAGCACAATCTTCTACTAGCTTGTATAGAATTTCAGCCTGCACCGGAATGCAGTCATATTATTTATATCTAAATTGAACTTAATTAAATTTAAAAGGCTTGTGGGATTGTGGGAATAAAATTATTAATATTACCTAAACACAACAAATACAAAGGTCGGCGGGAATAGT…
C4_6667717	GTTCAAAATTATGATTTTGCCCCCAGTATAGTACTGTTTTTTAATTGGTTGAGAATTATTCGGCCATCGCCCCGCAACGCGGGCGAGGCATCAAATAGTTATTATATAAATACCTGATGAGCATTTGTTTGGAAGAAAGAGTTGGCGGAAATTTCGAATGCTAATCCTCTTAATATCTCTGTGATAGTAGCTTTCCCGTA[A/T]AGTGTGTACTCTTGTTCTCCAACCGATGTGTTACCGACAGCAGTATTAATATTGTTCATGATGCTTACCTGTCCCCCGTATTTGTTTAAAAAATAATCAAAAAAAAATAACTGGATGAAACAAACTTTGTTTAAAAAAAAATCAAAAAAATTAACTGGATGAAACAAACGAGCCGACCATCAACTCAAACGAGT…
C4_6669689	ACCCTTAACGTATTTAAGATACCAATTTCCTTGGAAAACTTGCAAGAATTAACGACACGGTTAAAACGAATAAAGAAATTAATACAGCTATCTATCTTTGAAAATGGACAATAATTTTGGAACGAGTTTAATGGAAAAATGGACAATATATAAATGTAATTAAAACAATTTGGAGCAAAAATGTAATGAAAACAATTTGG[C/A]GCATCCGTATATAAAAAACAACATAAAATATACATACCACTTCTGGGAACACTGCCAGTTTGTCAACAAGTGGCTTCAAAAGCTCTGGCTTGTAAGACGAAGTCACGAAATTAACCATGAGTTGCGGTTCCCGAGTTTCAACGTCTCTGATAAAAGTATTAAACTTGTAATTTGATATAGATTAGGAGCAATAT…
C4_6672626	TGAAATCACAAGTTTTAAACTAATGGACTGAAATAGTGATTTTTGACAAACCACAGGGACGAAAACAGTAATTAACTCTTCCAATTATCATATAACATATAGCTGCTGTCCTTAAATTTCCATCATCTTTAGTTTCCATAACGGCAATAAGAGTATAATGTTATCTATGAGCATTGCCAGTTATATTGTTAAGTGTTGAT[T/A]TAGGTACCCTGTACCCATCAATAAAGGAAGTATATCAAGGATCAAGGGTTCAAAGACGAACTTGTGATCTTATAAAAATTGGAAATTTTTCAAACTGTTCTATCCAATATGGATTATATACAATAGTTCCATATAATCTAAAGAGTAAACTGTCATTTTGGTCCCTGAGGTTTGGTCACTTTTGCCACTTTAGT…
C4_6673818	AAAGAAAAGACATTAGCATCTTCACTTTTATCGGCCAATTGTTCTTTGGGTAACCATCTTTTGGGACCGAAGGAAAATTCCATCTGCAATTATAATCAATAGAACATTCTTTCAATATTTCCTCTCATGCTATAGATTTGAAGCAAGCAGACACAAAAATTATAGGTGGCTAAACGGGTTTTGAATGTTAATACGGGTTA[A/G]AATCGGTTATTTACATTTTACGGGTGAAAACAATCTGCGTTATGTTGACCCAAACACTATTTCTGTGTATGGTATAGATAACAAGTAGTCTAGTACATTTATTATGATTACAAAAACGATATTAATACAATTAGGAGTGAAGCACATGGATAGTCCCTGTGGTTTTCCAAAATTTTGGATTTGGTCCCTAGCTA…
C4_6675662	CCGAAATAAATGCGTACATGTTATTAAACTAAGAAATATTTGGTTTAGCGCCCCGCAACGCGGGCGGCGCATAACTCTAGTTAAACACATAAAGAGTGTTGGGGACGAGCTTTTGGTATTTACTGACCTTGTTTCTGTAGTGAAATTGCGTATCACAGGGAACAATTGGCTTCATTACATTCTCAAATTCTGGATCTTTA[T/A]ACGAGAACTTTCCAACATGTACCACCAAGTCTCGAACTTGTTCTTCCTTAGCCTTGACTTGAGCCTCGTATAATAAGTTTTGCGTCCTACAACCTCCACACTGTAACGCGTATTCACATGGTGCTTCCACCATATCTCTATGAGGACTTAGTGTCTTCACTTTAGTCACCTGCAATTCTAACAAGACTATACAA…
C4_6676629	TTTTTCCAAACCGAGGGGTTCCTGGGAACCCCCAAACACCCCTAGATCAGTAGATCCGCCCCATTTATGAAACCGATTATAAAAAAATTATTTGACCCATAAATAATCAGAACCGATGCCTATCAATCCAAACACCCCGTTAACAAATGCTACATTTAGCACAACGATCCTTACATTCATTTATTAGCAGATTTGTTCAT[T/A]TCCATAGCATAAACTTTCTATAACGCGAAGACATTGTTATGGCAAAATATTGCCATTGCAAACGCAGAAAAAAAAAGGTGAAATCCTATATAAACTTGCTAACAATCATTTCGGAAAGGTGAAGACCTATGTTGTTGCAAAAGCATATAAATGATATACATATTAATATATTATGTTACATAAAAATAAAAAAA…
C4_6711381	TTTATTTAACTCGTGTATTAATGTATTAAAAAAAATGTAATGGAAAAAGAGAACCTTTTTGTGTTCGGCCAACCTGCCACTCAAAAAAAATATCTCAGTGAAATAGAAAAAGAAAACAACCAAACTCATTTTTGTAATGATTGAGAAAATCACTTTTGAACAACCAAATTGCCTTTGGTTAATTAGAAGTTGGGTAGAAA[A/T]CAGGAGTGTGCCCCCTCACAAACCTCCATTGCTAAGTAAACAAATGCACCTGCCAGCTTGTAGTATCTAATATATACAAACTAACATAGGAGCTGTTTGTTTACCTCTTAATGAGGCTCTTAATGGTTCAGATCTTTTATTGGTCCAGCACTTAATGGTTCAGACTGTTTGTTTCGTGAGCAGATGTCTGAATG…
C4_6730143	CAATTTTATGAATAAAGTGCAAAAGCATTATTGGGTTATTTTATAAACTTGTTTTCAACATGCAAACATAAATTTCAATGACCAACTTTCTTTTATTGAGGGTCAACATTGCGTGTGAAGTGGGTTCCTTTTTATTCTTTCTTTCCTTGCAACTTCTACTTTTTTATTCCTTTAAATACCTTTGCAATCTTCCCATTGTT[T/A]AACTGCAATTGCAAACATCAAACTTCCTAAATCTCTCTCTCTCTCTCATCAAAGCAATAATCAAAAACCCAAGAGAGAGAATGGAGCAAAAATTACCAACAATCACTAAGAAAATATGGAGTTTGGTGCGTGCGATATTCTTCACGTTGAAAAAAGATATTTCCAAAAAGAAGTTCTTGCTTCATTTTAACACG…
S4_7961866	TTTTGATTTATATGACACTGGTATCATATAATTAATAATTAACTAAAATGTTTATAGTTAATAATTAAATATTTATAAGGTCTTTAAATTAAAAAATTAAACACTATGTTTGTAGTGATTGTTAATGGGTAAATTTATTCATTTTTAATATAACTTTAGTTAATGTAATATTTAAATTATATATACTGTGACGTACACAT[C/A]TAAAATACAAGATAAATAAGTAAAAATAGTGTGTCACAAAATTGATTTTTTTTTTCATATTTAATATTATTATATATACATACTTTTAGCTAACAATACATTTCTATTTTAGCACCAACATATTCAATGTTAGGATTGTTATTATTAATAAAAGTTACTTAAAACATTATTATTATTGTCTACTAAAAAACAGA…
S4_7964876	TGTGTAGTTTTCGTATAGAAATTTTTTGGTATATACGTTTTCGACCCCCAGTTCTATAGAAATTTTTTGGTATATACGTTTTTGACATCTCGTAGAAAATCTCTAAGTTTCAGCACTGATTATCCATACACAAAGTAACCTTTTATTTGTGAACGTCATGTCATAGATTGATGATAAGAGTGTGAGAATTTAATGGGGTA[G/A]GTAACAAAGTAACAAAACCAACTTTTCTTTTAATTGTTGGTATTTTTGTCAAAACTCTTTTGACACTTTATATTTATTTAGTTTAAGTAATGATCTATGATGTATCAAACTTTAAAATTTCGATCTTGATGTATCAAACTTTCAAAACTTACCTTAAATGCATCTGGTAACGTTTATAACAAGTAATCAACAAC…
S4_7975118	CGCGCCCATTAGTTATGACATATGACATGTATTGTGATGTGTTTTCATTTCGTACTTTCATACTAGATTCATTAATTATTATGAACTATATTCTTATACACATCAATCATACAACCATCTACATGCTACATCTACATCTCTATCATAATCTCCCACTCACATGTAAACATCTCTAGGCATGCCTTTCCCTTGGTTATGTT[T/C]TTCTCATGGACATATTAATATTATTCCTTTACAATCCTTTCCTCTAGCGGTCTAATCTCCCTTGGTCCCATGCCTACATGACTAATGGCCTAATCCCCTTGGTCCAAAAATGTTGGGAAACTTAGAGTGTTTAGCATAAGCACAATCAAACATCAAATAATTGTCTTTCTGCCGATCGCTTTATAGCCTAGTGG…
S4_7980971	TCTACACTAATTGAAAGTAATACCAAATGTTACGAGTTATCAAAACTTAATAGCTAAACTGGTCTATTTAGCTCAGACACAACCAGATATATCTTATGTTGTACATTTCCTTGGTCAACATATGCATAGTCCAACTGAGGGACATTTGAAAATAGCTTTTATATGCCAAAGTTCTAGCTAAACATTTAAGACAACAAATT[G/A]ATCCCCCTGAACTCTCTTGATACAATAATTAAGGGGTATTGGATTTTAATAACCCCAAGTTTTACTGATTGGCCGGTAATAATTCCAACTTCAAAAATTGCCTACAACAGTCCCAACTTGTAAGATTTTGGCCACCAATGATCCTTGTCTAACTGGGTTATAACCCAGTTAGTTTTTTGAAGTTTTGAGCGGCG…
SFW02206	GTGGTTAAAACTTAGACTTCAAGCTCAAACANCTAATTCTCCGGTGAAGTATGCCGGAAT[T/C]GTGGATTGTTTCCGGCAAAGCGTTAGAACCGACGGCGCCGGAGTTTTATTCCGGGGACT
