# Supplementary material for: Molecular dissection of resistance gene cluster and candidate gene identification of Pl17 and Pl19 in sunflower by whole-genome resequencing
Source: Sci Rep. 2019 Oct 18;9:14974. doi: 10.1038/s41598-019-50394-8 (PMC6802088; doi:10.1038/s41598-019-50394-8)
Supplement: Supplementary file 3 — Supplementary Tables S3 [file 41598_2019_50394_MOESM3_ESM.xlsx]

## Sheet: Alignment
Molecular dissection of resistance gene cluster and candidate gene identification of Pl17 and Pl19 in sunflower by whole-genome resequencing
Guojia Ma1, Qijian Song2, William R. Underwood3, Zhiwei Zhang1,4, Jason D. Fiedler3, Xuehui Li1, Lili Qi3*
Supplementary Table S3 Comparison of the position of SNPs from HA412-HO in the XRQ assembly (markers highlighted were mapped in the present study)
SNP name	Position in XRQ assembly			SNP name	Position in XRQ assembly			SNP name	Position in XRQ assembly			SNP name	Position in XRQ assembly
	Start	End			Start	End			Start	End			Start	End
S4_7690106	147678825	147678550		S4_7741358	154843714	154843313		S4_7854989	6695028	6694628		S4_7923323	6694187	6693786
S4_7691078	147677979	147677579		S4_7743408	154842112	154841713		S4_7855156	6694861	6694466		S4_7939261	-	-
S4_7691795	147677262	147676862		S4_7744938	154840582	154840182		S4_7855212	6694805	6694420		S4_7944139	-	-
S4_7694472	147674586	147674186		S4_7748049	154837545	154837145		S4_7855292	6694725	6694420		S4_7945927	6942536	6942304
S4_7697032	147672025	147671625		S4_7762321	6458182	6458490		S4_7858042	6711866	6711977		S4_7947196	-	-
S4_7698217	147670840	147670440		S4_7779415	6871609	6871215		S4_7860353	6715970	6716041		S4_7948111	-	-
S4_7699797	147669261	147668861		S4_7780550	6870480	6870080		S4_7860502	-	-		S4_7950808	6941617	6941380
S4_7701396	147667662	147667262		S4_7790634	-	-		S4_7861228	-	-		S4_7955126	6988917	6988730
S4_7706619	147656203	147655915		S4_7796550	-	-		S4_7861392	6716088	6716172		S4_7956816	-	-
S4_7707467	-	-		S4_7800942	-	-		S4_7861939	-	-		S4_7959037	6908249	6908651
S4_7708575	154868683	154868345		S4_7801658	6523179	6522779		S4_7862421	-	-		S4_7960880	6910091	6910485
S4_7710665	-	-		S4_7804359	6522463	6522163		S4_7865170	-	-		S4_7961866	6911074	6911439
S4_7711315	154862641	154862241		S4_7810647	6519914	6519514		S4_7865930	-	-		S4_7963128	6912661	6913061
S4_7720471	154861917	154861606		S4_7811862	6513672	6513272		S4_7870725	-	-		S4_7964876	6914409	6914809
S4_7721195	154863653	154863253		S4_7813420	6510713	6510416		S4_7872580	6979075	6978809		S4_7965760	6915293	6915693
S4_7724506	154856508	154856220		S4_7819788	6502746	6502346		S4_7874172	6999732	6999321		S4_7967299	6916832	6917232
S4_7727087	-	-		S4_7820414	6502120	6501837		S4_7875462	-	-		S4_7967946	6917479	6917879
S4_7728475	154855232	154854832		S4_7836003	6486673	6486341		S4_7878934	6997010	6996610		S4_7969745	6919627	6920027
S4_7729958	154853749	154853349		S4_7837429	6485247	6484847		S4_7882343	6993282	6992880		S4_7975118	6925198	6925598
S4_7731040	-	-		S4_7842239	6508401	6508067		S4_7883938	6991302	6990901		S4_7977414	6927494	6927894
S4_7733132	154850576	154850176		S4_7842589	6508117	6507717		S4_7888845	-	-		S4_7980971	6930754	6931154
S4_7734481	154849227	154848827		S4_7849296	6700722	6700322		S4_7890155	6986123	6985702		S4_7985963	6935498	6935898
S4_7735876	154847832	154847431		S4_7850435	6699583	6699183		S4_7893685	-	-		S4_7987277	6936812	6937212
S4_7736873	154846834	154846434		S4_7852558	6697459	6697059		S4_7898061	-	-		S4_7988442	6937977	6938198
S4_7737461	154846246	154845846		S4_7853517	6696500	6696100		S4_7914238	6703289	6702889		S4_7990347	-	-
S4_7738368	154845340	154845085		S4_7854431	6695586	6695186		S4_7915233	6702294	6701894		S4_7998497	6976291	6976172

## Sheet: SNP Sequence
Chr	allel1	allele2	flanking_seq
S4_7690106	A	T	NNNNNNNNNNNNNNNNNNNNNNNNNNNNNNNNNNNNNNNNNNNNNNNNNNNNNNNNNNNNNNNNNNNNNNNNNNNNNNNNNNNNNNNNNNNNNNNNNNNNNNNNNNNNNNNNNNNNNNNNNNNNNTTTCTTATCATCACCATCATTAGATTGCACCCTAAGGAGGAACCAGACCAAGATGACAATCATGTCAAAACTTAT[A/T]GCTGTGTCTCCATCTGGATTCTCTGTTGACNTGTACTGCTGCAATCAGGTATGTTTTCATGTTTTCCTTTATGTCTAAACAGAACTGAAAAAAAAAAAAAAATAGAATACACAAAGTAGCAACAACCAAAAACGTTTTCTAATAAAAATATATTGCTAGAAGTCAACAGCTTCCCATGAAAAACTCTTGAATTT…
S4_7691078	T	G	TTTTTCCGTTTCTATTTTAGATGGTTAGTTATACTCCGTAATAATGTCAGTTTTACCACGTTGTATTATTTATTTGTTACAGTGATACTCATCATTAAACATGTTATCGATAACTCGCTTAAAACCCAATAACTCGCTTATAAATCACTAACTTGTATGACTCATTTAAAAATATGGGTTAAACGGGTCGGGTTCGGGTT[T/G]ACACAAATTTATATGGGTCTGGTTAGGGTTGAAATCTTTGACCCGATAAATAATATGGGTCGGGTTCGGGTTGAACATTTCAACCCGTCAACCCATCAACCTGACACGATTGAAAACCCTAAGAAATAGGGACGCAAACTATCAATTGAAGGAAATCACAGGGACTCAACTACAGTTTACTCAAAATTAAATTT…
S4_7691795	T	G	TGTTTCGTATGGTATTGCAACGGTACAGTGTCAGTTTATCAAAATAAAAAATATATATCGTCATACCGGTACCAATGTCGGTCTCAGTTCGTTTTGATACGATAGCGATACATCACCCGTTTTCAATCAAAATTATATCGCAATGCTGAAAAAATAAAACAAAATGCAATTTATCATAAAAAATCATATTAAAAGATGAC[T/G]AAAATATTATTAGATATTAAATAATTATTTAAATTTAAAAAAATACTATTTATCGTCGATTTTGGTTCGGTTTGGTATAACAACGGCACGATATCCACTTTCAACAAAATTTATATCGCAATGCTGGAAAAAAATACAGTGTTAGATTTTTTTTTTAAGTTGATGTTATATTTTTTTTAAAAGTTAACGTTTAC…
S4_7694472	T	C	TTTTTCCAAAATCTCATCGACGAAGCCGAACTACAAGACACATGCATATCTAGTAAGAAACGTTTTGTTCGTCGTGATCGTGAGAGTGGCCACGAAACCCTTGTGGCGGATTATTTTGTCGAGGGCCCGAAATACAACGAAGATATTTTCCGTCATAGGTTCCGTATGTCAAAATGTTTGTTTCTAAAAATTGTGAGTGA[T/C]GTAGAAACGAATAACCCGTGGTTTGAAGAGGGCGTAAATGCGAGAATGGAGAAGGGTTTTACACCGTTGCCTAATAAGGTAAGAAATCCTTGATTGTACACATATGTACACCGATTATTGGTATTGTTTTTTTTGGGGGAAATGTGATGAAGATTGTACACTAGGTTGTACACAAATGTACATGGTGTTTTTTG…
S4_7697032	A	G	GCATAAAAACGCCGACAAGGGTTGCGATCTGTCCATGATGTCAAAATTATGGCTTCTTCCCCACATTCACATATTACCATCGTTGCTTTTGTCGTAGTTTTAGGATTTGCAGGTGTGGGGTGTTTTCGAATGAGGGCGATTAGGGTTATTTGAGGGTTTTAAATGGGGGGAAACAGATGGGTAGGTGAAAGGACATTAAT[A/G]CCCTCACGTGGGCTCCACGTGACTAAAATTAACTGAGAAAATTAACTTGTTTGGGGTAAAGGATATACCATGTTAGGATTTGTAAACATTAGGTATGATTAATGTAATTATTGAAGACAAAGACATGATTTGCAATAACATACATACATAAAGGACGAGTTTTGTAATTTACTCTTTTACTTATATTACTTTTA…
S4_7698217	A	G	TTATACCTTTTTTATATTTTTACAAATGCACATCCCTACTCAATAAAAATGTCCTCTAATTACGTTATATAACAAAAAAATCAAATCAAATAATAAACTCTAAACAAATAACAAATAAATATAAACAAGTAACAATCAAATAAAATAAAATATAAAGAAATAAAATAATAAGAAAGCTAGATATTTTCGAACTGATTTAA[A/G]CAAATTAATAAAGAAAAAGCTAAATAAAAACTACTCATATATCATTACGTATAACAAAAAATCTAATCAAATATAAAACTCGAAAATGAAATTATAACTACTGATTATCCAATAAAAAGGTAAACGAATACAATATTAACAAATCTAGATACTTTTCAGAATATATAAAATAAATTATTATAGTAGAAGATAAA…
S4_7699797	T	C	AAAAATAAAAATCCTAAGAACTACTTCACTTTTTCATGATCTTTTATTGCATATTTTTTAAACCGCTCGTTTTTATTCGGGATAATTGTCTGTATCGGTTGTCATTATCTCTGATTCTTTTAGTTCGTTCTTTTCTTGCTTCAAACGAATCCGTTCTTCCACCTCACGTTCCTTCGCTTTTGTTTTTTGGGCTGTGACCT[T/C]GGTGTACGCGTTGAACTGGGCCATAAACTCGTCCATTTTGGAACCGCCCCCGTTGCGGCTTGTTTTTTTGCAGCCGCCTCCTTTTTTTATTTGTCCCTGCCCGGGGGACGTTCCTCCTCTTGAACCGCGTACTTTTCTTCGTCAAATTCGGGTTCGTCGTTTATATTAATTTGACATCGTGCGTCCGAGCCCCC…
S4_7701396	T	C	GCTCGTCGCCGCCCCACGGTGAGCCTCACATCGAGTAGCCTTAAAGACTTCATTTTGAAAATTTTTAAGCCCAGACTCAAAGTACTCAAAGCCTGTTGATAGTACTCTTACTATGTGCCTGAACTAGAGGTTACCCTGACAACCTGAGATTAGACTAAACGGTATGGGGGCCGGCCTTGCCCCGGCGAGGCCCGGCGCCG[T/C]ACCCCCACACCGCCACCCTTTGGAGCGTCCCGGCTTCTCCGTGTAACATCCTAACACGCTTTAACTGAAAAGACGCAGCGGAAATTCGTACTATAAAATTTCTGAAAATAAAACTATCTTTTGTACATATTTACAAGATAAAAGCATAACTTAAACTATTATTTTACATAATCAAGTATTCCCGTACAATCTAA…
S4_7706619	C	T	NNNNNNNNNNNNNNNNNNNNNNNNNNNNNNNNNNNNNNNNNNNNNNNNNNNNNNNNNNNNNNNNNNNNNNNNNNNNNNNNNNNNNNNNNNNNNNNNNNNNNNNNNNNNNNNNGTGCAGGAGATCAATCGGCAGGCGATCCAGCCAGCGATCCTCGAGAGGAAAGGATTAACCCTTCTTGACGAGACCAGTGTGTTAACCC[C/T]GCCCGGTTAACCATTGTTTCATCATTGGCGCCCACCGCTACTCTTAAGCACTTTTTTGTACCATCCCTCTCCCTCTCAAAAGATCATGTCAGATCGCATACATAACACTACCGGGGATAATCTAAACCCCACCAACCCAGGGAATGCGGGGACCGCTCACCCAGACCTAAATCCTGGCCACATTGGCACATCAA…
S4_7707467	T	G	CCTCCTTTGAGGAACTACATTTAAAGTTCCTAGCACATTTCAGCCAGCAGCGACGTCACGTACGTGATACAATGGACGTCATGAATATCTGGCGAAGGGACGACGAATCTCTCGAAGCATTCGTCGTCCGATACAATAAAGAATGTCTAGAGATAGGCGACGTTGCCGACCAAATGGCACGTAACCACTTCATCAAAGCC[T/G]TCAGAGATAAACAGATGGTTATGACTATCTCCGGCAAAGACGGCCTGCCGAAAAAATGGGAGGATGTCATGACTGCGGTCAAGACATACGCCCAAACTCAGCGGTCACTTAAACCGCACCTCACAAAGGCGCCGCCCCAAGCGGAAGGTCAGACCTCCCGCTACGAACCCAAGCGCAACAATAAGCGCAACCGG…
S4_7708575	A	C	GTCTTTCCCCTTATGCAATCCGCCTTGATTTCAAAAGCACAAATAACGAGGCAGAGTATGAGTGTAACACCTCGAAAATTCCTGTCCATTAGAGTAAAGACACGTGTCGTGTGTGACAGATGTGTCAGAGAAACCGGATTTAATAAAGAGATATGTGGTAGGATTTCTAATAAAAAGGGGCGTCATGTTATTTAAAATAC[A/C]TCTGAACGACCTAAGGGCGACACGTTATTAAATCACCTCTGAGCGACCCGAAATTTTTATAAATCCCAAGATCCTTAAATCAGTTGATGATCATCTCATATGATAACCGGTTGTTCTCAAATAAATAAAGTTGCATCTTTATCAAGGACTTCGGAAATTATAGGTTGTTACTACTCCTAATTTAAATAAAACTC…
S4_7710665	A	T	NNNNNNNNNNNNNNNNNCATCGATGACATTCTCATTTATTCCAAGAATCAAGCTGATCACGAGAAGCACCTCCGTTGTATTCTGAAGCTGCTTCATCAAGAAAAGCTATATGCGAAGTTTTCCAAATGTGAGTTTTGGTTGAGGGAAGTCCAATTTCTTGGACATGTGGTCAGTGAGCGTGGTATTCAAGTGGATCCCGC[A/T]AAAGTTGAAGTTGTCATGAATTGGCAGGAGCCAAAGACACCTACGGAAATCCGCAGTTTCCTAGGTTTAGCAGGCTACTACAGGAGATTCATCGAGAATTTCTCAAGAATTGCAGCACCCCTAACTTTGCTGACTCACAAGAATAGCAAGTTCAATTGGGGACCTAAGCAGCAGGAGTCATTCGATACGTTGAA…
S4_7711315	A	G	TCACAAAAGTCTTCAACACCTGTTCAACCAGAAAGAATTGAACATGAGGCAGCGACGATGGATGGAAACTCTAAATGACTATGATTGTGAAATAAGATACCATCCAGGCAAGGCCAATGTAGTCGCGGATGCCCTGAGCAGGAAGGAAAAGATAAAGCCAATCGGATCAATGCCAAAAGCATTGAGGTCAGGAACAGTCT[A/G]AATGAAAGGCTGTTAGCCGCACAAAAAGAGGCAGTATTGGAAGCTAACTACCCCAATGAAAAGCTAGGAGTAACTGAAGAGCAGTTATCCTATGGTAAAGACGGAATCCTGAGACTAAATGGGAGAATATGGGTTCCTGTTTTAGGAGGTCTTCGTGACGTCATCCTTAAGGAAGCCCACAGTTCCAAATATTC…
S4_7720471	C	G	TTAGACAAAATGTTTATATGGCCCATGCAGCGGTTATAACCAGCTTTAAAACCAGCATCACAGGCCCGCTGCTTGATCAATTCTATACCAGTTGCGGTCTCAGGCGCATCCATGATAGCTTGAACAATCTGCAGCAAAAGAACAATAAGATCATCACGTGCTAATCCAAGTAAATACAAAGGCACGAGATACTTACATGT[C/G]CAATACCGTGACTCCGCATCCACTCACGGTCAGCCTCAAGCTGGTTAAACGAAGAGGTCAGGGCATCTCTGGCCTCGACAGCCTCATTAGTCCGCTCTTCCGCTACAGTCACGCGGGCAGCCTCGCGAGTCTGAACCTCAGCCTTTCAAAAGCAAGAAGTAGTTTGCACAAAATTAGTAAACATTCTCGAAAGG…
S4_7721195	C	A	TCTTGCGCTCCTCAGCAAGTAACTTGGCAAAAGTTCGCACCTGTTTAAGCTCGGCGGTTGCAGCCCACTCTTCTGTCTGCTTATGCTTCTCAAAAGCAGCCTTATCTTTTTCAAGCTACTCCGCACCTGCGCGAGCAGCTCTAACCAACTTCTCCGCCTCAGCCCGCATCCGTGCAGCTTCTTCCTCCCTCCGACTCAAC[C/A]ACTTATAGTCCTCCATAATGGCGTTCGCCACTATGGAACTTCCCACAAGCATCGTGGAAAGTTGGTTGATATGAAGTTCATGGGATGCGGCACGAGCGCGATCAACTTCAANNNNNNNNNNNNNNNNNNNNNNNNNNNNNNNNNNNNNNNNNNNNNNNNNNNNNNNNNNNNNNNNNNNNNNNNNNNNNNNNNNN…
S4_7724506	A	G	AGGACCCTACCTCATCAAAGAGGTCTTGGGCAAAGGCGCGTATAAATTACAAACGTTAGAAGGCGAAACTATCGTACGCACATCGAATGCACAACAGCTTAGACGCTGCTACATGTAAGCCATGTTTTTTACATTTCCATGTAACCTATCGGCCTGCAAGTCATTTACAAATAAATAAACGAGCAATTCAATACAATATT[A/G]TTTGTTACTGCTATTACAAATGCGTGTTCCACTTTGCGGTATCCGCAAAAACAGATTGCCAAAATCTTCATTCGCGATACCCACACAAAGTGCTAACCACACACAAATATTGTAATAGGCCAGCAGAGGCAAAACATTAAGTGTATCCGGCCGGATACACAAGTTTTTACAAAACTTACACAATTCCTAAACCC…
S4_7727087	T	C	NNNNNNNNNNNNNNNNNNNNNNNNNNNNNNNNNNNNNNNNNNNNNNNNNNNNNNNNNNNNNNNNNNNNNNNNNNNNNNNNNNNNNNNNNNNNNNNNNNNNNNNNNNNNNNNNAAGTCTTGAACCAATGTTTCAAATGAGCAAAAGAAATGGTCACCACCTCATGCCCTTATATAGTGAACTAAATGGTCCAAGATTGAGA[T/C]AAGCAACTCTACAAAGGTTGGGGGATCATCCCAGGTGTCCCTAGAGGGCTAAATACTGCCTAGCAAGCCCCTGATTTCAAAAACCATCATTCTAAGTCGGTGTAATGGGTTGAACAGGCAGCTGTCCAAAACTTGCTGCCAGCGACAGTCTTACGGACCGTAAGCTATAGGCCTTGCGGTCCGTAAGCACCTCT…
S4_7728475	T	G	TTCAGGTAAGTTTAACTTGTAAGCCACTGATCCTACACATTCGATGATTTCGAATGGTCCTATATACCTTGGGCTCAACTTACCTTTCTTGCCAAATCGCATCACCCCTTTCCAAGGTGATACTTTGAGCAAAACTTTATCGCCGACCTCAAACTTGAGAGGCTTTCGCCTTTCATCCGCATAGCTCTTCTGCCTATCTC[T/G]AGCAGCTTTCAGGCGGTCGCGAATTTGGACAATCTTGTCCGTTGTCTCGAAGACTAAGTCAGGGCCTGATAATTTCGTATCTCCCACTTCTGCCCAGCAAATGGGCGTTCTGCACTTTCTACCATATAGTGCCTCAAAAGGCGCAGCCTTAATGCTAGTATGGTAGCTATTATTGTAGGAGAACTCGACCAACG…
S4_7729958	G	T	CCCTTTTGCATTAACACACAACCCATTCCGGTGTGTGATGCATCACAATACACCACAAATTCTTCAATGCCTTCAGGTAGAGTCAGCACTGGTGCGTTACTTAACTTCTGCTTCAAGATATCAAAAGATTCTTGCTGCTTAGGCCCCCAATTAAACTTAATGTTCTTACGTGTTAACGACGTCAAGGGTGCAGCAATTCT[G/T]GAGAAGTTTTCAATAAAACGCCTATAGTATCCAGCCAAACCTAGGAAGCTACGAATTTCTGAAGGTGTCTTGGGCTCCTGCCAGTTCATCATAGCTTCTATCTTTGCGGAATCCACTTGAATTCCACGCTCACTCACAACGTGTCCAAGAAACTAGACTTCGCGAAGCCAAAATTCACACTTTGAAAACTTGGC…
S4_7731040	T	C	GGTTACTTGTGCCATATAAATGACGCAACCCTTACTCGTGCATCTTGATGCCTTAAGCATGGCCACATGCTCTGGTATTCCGTGTTGAGTATCTCCCTGAATAGTGAGTGGCTCACCAGATGGGGTCTTGATTACTACCTGCTTCTTGTTGCACACTATCTGGGCTTGGTTACGCGATAACCAATCCATTCCTATTACTA[T/C]ATCAAAGCCTGCTAGCTTAAAGGGTAACAAGGACAAAGGAAAAGAGTGGTTCCTAATGGATAGGACACATCCATCTAACACAGTTGAAACTGTTTCTATTGTTCCATCAGCTAATTCCACTTCATATTTCATACTTAAAACTTTAACAGGTAATTTCAACAGTTCACAGAACTTATTATCTACAAAGGATCTAT…
S4_7733132	A	G	ATTTACTTACAGGGAAATTTTAAATTAACCCAATTTTCAATGATGACCTATGTGACTTTTACTGGGTCACAATTTGCCTAATATGTTAACATACTTACAGATGTTAACAGAATTTGGAATCTTCTAGACAGGTTCTACCATCTTGGCCATGTCTGCGACGACGCGTGGCTAGGCTCTACCCCTTAGATTCTCTTTATAAC[A/G]CAGATCAATCCTAAGTTGAGACGTTAATTATGGACCTGAATCTAATTATGGAGATACCATCTTGGCCTTGAATCTAAGTTGAGACGTTAATTATGGACCTGAATCTAAGTTGAGACGTTAATTATGGACCTGAATCTAATTATGGCTAGGCTTTAACTTTGACGGAGTTATCAAAAAAAAAACAAGTCTTGGTT…
S4_7734481	T	G	AGCCACAACTAAGTCATCACATCGATGAACGAAGCTACTTCAAGGAAAACTCCTCGGTATTGGAGCGTGAAGAAAAGTGGCTAAGGAAGAGATGCGGACGAGATCCCCAATGCTCATAAGAGATCTCGTCGAACAACAAGCGACCGAACAGCGGTAACAAGTCTGCTTATGACTTTGTTACCCTACTTGTAAGACGGATA[T/G]AATAAACAATGGTGGGCATTACCATGCCTATGACCATGTTTTTTTTACCATTATCCAGATTCACATTGTTCGACCAAACATGGCCAACAATGACGCAAGTATCCAACATTGTTCACCCAACCGTGGCCAACAATGTCAAGCAACGAGGTAACCGCAAAGGACGTACGGTTACTAGAGAGCTAACTGGAAGAACA…
S4_7735876	A	C	CCTCGGCTATAAATACCAACCCCAAACCAGGTTTGAGGTATCTCTTCACAACTCTCTCACTACTACTACTATCATACTTTGCTTCCCAAGCAGACTACTGATTCTCACGCCGGAGAATGGTAACAAGGAGCACCCCCCCCCACCCCCATCCTCCTTGTTACGAGTCACGGTTTGTTTCCTTGTGCAGGAGATCAACCGAC[A/C]GGCGATCCAGCCAGCGATCCTCGAGAGGAAGGGATTAACCCTTCTTGACGAGACCAGTGTGTTAACCCCGCCCGATTAACCATTGTTTCATCAGGTGTTATAGAGACACATATAGACAAGTAGTGTCTTTTTTGTTATTTGATTTATAGTGTAATGTAACTAGATTTCCTAAGTCATTTGTAGATCACATATAT…
S4_7736873	A	C	CCTTAGGTTAGCAAAGATAAAACATGCTTGCTAGAATTACAATTGGATGAGTTAGAGTTCACTTTTAGGTATTTTTGAACATATGATGGATGGGAGAAGTCAACTGACGAATATAATGGAGTGGGGCGGTATCCTCATGTACTTTTTTGAGAATTAAAAGGTGATGATTGGGTTAAGGGCATTTTGACGATTGCATTGTT[A/C]GTTAGTGTGTCTCCACGTTGGGACAGTTGTTGCTTCTTACGCTTCATATGCCGGCCCAAACCGTATCCAGTCCACTCAATTTTAAACATTCATTGGAGCAACAAACAAACACACCAATCAATTAATATTTCTAGAAAGGTGTTCATGTTCAAAAAGGGTGTTTTTTTAAAAGATAAATGACAAAAGTGGTCGTA…
S4_7737461	T	A	ATGGTCATAAGCCTTATCTCACCCCCAAAATACCACTAGGCTATAATGCCATGGGTAAGCTTTTGTATATACTACTAGTTTTACACGTCACGCATTACGCGATATCGAAAGCATACAGTAACTTAAATTTATACCGTCGAATGAAAACGTATTATACTTTACTCAACTTGTTTCCGAACAAAATTTACGTCAAGACGTAG[T/A]CCAACTGTACATAAAATAATTATGAAAACGTGTTATATTTGATCCGACTCGTTTTCGGATAAAAATTAGGTCAAAACGTAAACCAACTTGAATATATACTGACACGTCCATAAATATAAGCACGTAAGAATTAGTGTTTGTTTAAGACCAACTGAAAACATACATAAAAATAAGCATGAAAACCTGTTATTTTG…
S4_7738368	T	C	CACTTTTGAGACACTTGTCATCATATTAGAGCATCTCTTATAGATAATTATTATTTTAATTTAATATTTTCTAATTAATTATAGATAACTCTCCTATTAAATATTATTTAGTTTAATATCTTATAGATAATTATTATTTAGTTTAATCTTCTTCTCATTTATAATATTATTTAGAGAAAATTAACGTTTTCTTTTCTAAC[T/C]CTTTTGGCCCCTAACACTAACCCCATCCATTAAATGTTAGGGGCCAAAAGAGTTACACTTTTGGTCCCTGGTCCTTTGTAACGTAGTTTTGAGCTTCTAAATTGCCATTTTGGCCTCCAAACTTGATTTTTAAGGGCCTTGGGACATTTACTAACTTGGTTAAGTCCTTGACTAATCTTGTAACCACTCATAAG…
S4_7740280	A	T	TTTATTCAACCCGTGTAATAAATGGGGTTTTTAAAGATGTATTATTTTATTATTTGGTAAACAATATTACATTTATTCAACTCGTGTAATACACGTGGTTTTAAAGATATAACTTTTTATTTTGTATATAAAATTACATTTATTCAACCTGTACAATATTGTTCTTATAGATATAACTTTTTATTATTTAATATATAAAA[A/T]TATATTTATTCAACACGTGCAATAAAAAAAGCTTTTAAAGATATATTATTTTATTATTTAGTATATAAAATTTATTTATTCAACCCGTGTAATACACAGGGTTATAACCTAGTTACATATATGGCATAGTTCCATATCTACTTACTAGTATATTAATTTTAAGGGTTATTGAATTTTATCACCCTTAACTATTA…
S4_7741358	C	T	TGGAACTTTTAAGTGGTATATAAGTAGAAACATTCTATAAATATTATTTCCTTAGCCAAAGATACAAATACAAGTGAGGATCCTAAAAGGTGCAAACCACACTAAATTTATCGTTGTTCGATTAATGTTGAGTAATTATGAATGGAGTTGTAAATGAATACGGTTGCTTTTGTTGAACTAGTAAATTTAGGGACGTTCTT[C/T]GAATCGGTTTTCAGAATATACAAATTAAAAAATTTATAACAAAATTCGAATAAAATTCACAAAAAACCGATTTGAATAAGCTTATTCAAATTCGGGTCCATTTGCATAAACCTACTAGAAAAAAAAAACAATAAAATCTATAAAATTAAAATTAGAAGTATATATTATATAAAAAGTAAAAAAAAAAATAAAAA…
S4_7743408	G	A	AGCTCCAGAAGGTAATAAGTAAATTAGTAACAAAGGTTGAAAAACTAAGCATCCACACACACTCACATAGCTCAATCAATGACTTGCAGTCACAAATGAGTATAAAAAAATACAACTATTTTGAATCCTCATTGTTTAATATGGCCCTTATGCTACATTCATATGACCAACAGTTGTTTAGAATCAAGATTTAGAAACTG[G/A]ATTCTAACAAACTTAGAGCGTTGTGGTCTCCTTTCCCTGCCTCTGGCCATGACCCCTTCTCCCACCGGCTGTGGACCAAGAAAACAACCGTTTATAGATGGTTTTAGCTTGTATATTACAACCATAATATACATATTCTGTAATATCAACGAACAAACAAAGATTTAGCAATTAAAATAACAAAACTAAAATAA…
S4_7744938	A	G	AACTTTAAAATATTATATTTTACCAAAATTATAAGTATAGTGTTGCAACATATTTAATTTAATCTCTGTTCTATATAAGTTTTACTCAAAATTTTGTTGTAAATTACACGGGTTTAAGTAATAGGTTATGAACTTATGTATTACACGGGTTTAAGTATAAGAAAATATATCATTTAATAATGTAGGCACAAATTTATTGA[A/G]AGGTAATGGAGGTAGCAGATATGAAACTTTATTTATGGTCGTGCCTTAATGTCAACTTGTAATAAATGATTATATATATAAGAAGTGTTTCGTGAGCTAAAAATTTAAAAACATGCAAAATAATTTGAAAAGGCAAATAATTTTCTGTAATCAAGGAAATAGGTTTGAAAATTATTAATTGAAATGATTTTAGT…
S4_7745735	A	T	AAATATATTGATGAGTTAATTACTGTTTTCGTCCCTGTGGTTTGTCAAATATCACTATTTCAGTCCATTAGTTTAAAAATTGCGATTTCAATCCCCGTGGTTTGTCAAAAATCACTATTTCAGTCCATTAGTTTAAAAATTGCGATTTCAGTCCCTGTGGTTTCACTTTCGTAACCATTTCAATCCCTGTGGTTTCACTT[A/T]CATAACCATTTCAATCCATTTNACCATTTCAATCCATTTATTCTGTAAGTACAGGGACTGAAATGGTTACGAGGTGGACTGAAATGATTACGAAAGTGAAACCACAGGGACTGAAATCGCAATTTTTAAACTAATAGACTGAAATAGTGATTTTTGACAAACCACAGGGACGAAAACAGTAATTAATCCNNNNN…
S4_7748049	C	A	CATTTGTAATTTGCATCTTTCTTTTGCTTCTTTTTCTCGAATTTGGTATGTTTCGTTTCAGCTCCTTGCTGACTCTCTCTATATATATATAGTTATATAGTGTGTTGCCAATAAAAAAATAATATTCTTGTTATGTATATTTTAATATATGAACTAGAGTTAATTGTATTAGTTTTTATATGTACATTACATTGAATTAA[C/A]TTTTAAATAAACTAGTGAGATTCCCCCGCACTTCGCGGCGGGAATCAGTCGGTATTAATTCGGTTCGTTACTGTACCGACATTTGCTATAGTATCATTCCAAAGAGGAAACATAACATTAGTCGAAAACAATAAAAACGAATATCAATACCAGTAATGATCTTGTTCATTTGATATTGGTTATGTTCGTTTGCA…
S4_7762321	A	G	GTTTTTCCTTTCATTTCAGTTGTAATTGTATTAATTTTTCAGTTTCTTTCCTTTCTGTACTTGTTCTGTAATTCAAGTTAATAAATTATTTTATTTTTGCACGAACGGATTCCTACAAGGGATGTCCTTTTGACATGTTCAGGCGCGCTGGTATTTCTGCTAAGAAAGAGACACCCGTTAATTTCTTAACTGACCCGTTG[A/G]AAGGGAGATCTACCCTTTGACCAACCGACATTCTGGTCTTTGGATGGGTAGGAGGAAAACATGTCTGTGTGGATCTAACAGGGATTTCCCAGCTTCTGGGCTTAGAGGNNNNNNNNNNNNNNNNNNNNNNNNNNNNNNNNNNNNNNNNNNNNNNNNNNNNNNNNNNNNNNNNNNNNNNNNNNNNNNNNNNNNNN…
S4_7779415	A	C	TTTGAAATTCGATTAAATTCGATTCGATTATCAACAATTCGTTTCGATTATAAAAATTCGAATTCGAATTCGATTCAATTCGAGTAAAGTAAATCGAATACGAATTCATAATTTCAAATTCGATTCGAAATTCGAATAAAAATTATATTTTTTATTTATTATTTTATATATAATATAAATATAACTTTTATTGGGCTATA[A/C]TATAAATTATTTCATAAATTATTCTATGTATTAAAATTACCGATCATCAAACCCACTACATGACCTATAACTAAAACCTAAATAACAAATCTATCAATAGATTTCGAACCTTAGAAATATTAACTTATAATGTGGAGTGGTAATTCCCGACTTCTCATTTTGAATTTTAGACTTATGGTACTTTAGCTGCTTTA…
S4_7780550	T	G	CCCTAAATAAATGCTTGTACCTTCAAACGAATAAATCATAAATCGTACGGAAGCGAAACGCGGAAGAAAGTGAGAGATTACGAACTACAGGGGTTAACTGTGTCAACATGTTTAATATTTACCTCTGAGTGACCCTTTAACGTTCCCAAGACTTCGTAACAGTGTTATACGCTCACCAGAATATACTATATAAATTCCGC[T/G]AAGTTCCGTCTTAAAACAAGAGAGTTATACTCAGATTCATATGAGAAGGGTTAAAAGCGTCAATAACAGAAGTTAAGGCTTTCTGAATAAGTAATAAATAAACCGGGGACTTAACATAAATAACACGAGGCCCCTATCGGTAAATAACCGAGGGCCAAACCGCAAAGTTACCCCTTCAAACCCGAAAGGTCAGG…
S4_7790634	A	G	NNNNNNNNNNNNNNNNNNNNNNNNNNNNNNNNNNNNNNNNNNNGGGTGTATTTTAGGACATTTTGGGATATTTTAAAATATTTTAGGGTGTCGGAAAAATTCAAGAGGGTTGTTATAGATGATTAGGTTGATTGAAGAACTAATATATAAAATGGACATCATCAGTGATAATAAATACAAGAAAACCTGGAACAACATCG[A/G]CGCTTCATGAAGTACTCCACTTTCTGCACTTCAGACTTCAAAAACAGTGCAGAAGAACTCCCCACAGCTCACTTGGAAAAAACAAAGCTGAAATTTATCAACAGCTTAAAATAAATATTATCAACATATATCAACAGTTTAAAAGAATGCACAAACCTAATATTGTCAAAAATATTATCAACGTGAAGTACAAA…
S4_7791926	A	T	ATATATATATAGGTAGAGGATCATGTAAAAAGTGCCCAAAGTGTGAGAAGTGTATTATAACACTATATATAATACTATATAACACCATATAAACACCATATAACAATATATAACACCATATAATACCATATAACACTATGTAACACTATGTAACATTATATAACAAATATAACACTATAGTTTGTCTGATAGCATGTCTA[A/T]GATAGATGTATAGTGTTATATATTGTTATATAGTGATATATAGTGTTACANAGTGTTATATTGTGTTATATGGTGTTACATAGTGTTATANGGTGTTTATATGGTGTTATATAGTGTTATATATAGTGTTATAATACACTTCTCACACTTTAGGCCCTTTTTACACTATCCTTACCCTATATATATATAACTAT…
S4_7796550	A	G	GATAAGGATTTGCCCTGGTACTTTGTATGCGTCTCTATGGGTGCCGTGTCAACTTCTTTGCCCTTGATGATGTACATGGTATTGAGAAAAGCTGCTGGAATGGCATTGGACCTTCGGAAGAAGGCCATCCCGAGCACGATCTTGTAGTCGTCCATGGGAACGATCGAGAAAGTGATCTTGCCGTTCCATGTCCCGACCTT[A/G]GCTTTAGCATTATAGGTGACTCCTTCGATTGCTTTGGGGTCTCCATCAACAGCCTTCATCATCAGTCTCTCTTGTGTGCCAATCCGTAAACCAAGTCTTTTGGCCTCGTCCCTAGTGATGAAATTGTGACTGGCTCCGGTATCAACTAAGGCTTTTGCAAGTTGCCCATTAATCTCGAGTGTTATGAATCGAAG…
S4_7800942	T	G	TTATTTAAGGTTACTATACAGTATATTTACCCTTGACTGACATTTATAACCCTCGAATTTATATACTTTCAAGGTTTGTCAATATTAGTCCTTTATTTAATATCAATGCCACGTGTAATCAATTGACACGTGTTAACACATTATTGGACACAAAAATTCGAGGTGTTACATCCTCACCCCCTTAAAATAAATCTCGACCC[T/G]AGATTTACTCAAATAAATAGGGGTATTTTTCTTTCATTGCGTCTTCGACTTCCCACGTATATTCAGGACCTCTACGAGCATCCCATTTGACTTTTACAATCGGTACGTGCTTCCTGCGAAGCTTTTTCACCTGTCGATCTTCAATCGTCAACGGTTTCTCTACGAATTTTAAGCTCTCATCTATATGCACATCT…
S4_7801658	G	A	TCCGTTGTCTGGAAAACTATCTCTGGTCCCGATAATTGGACCTCTCCTACTTCCGCCCAACAAACAGGCGATCTACATTTCCTACCGTACAATGCCTCGAAAGGCGCAACCTTTATGCTGGTATGGTAGCTATTATTGTAGGAGAATTCGATTAGGGGTAGATTCTTATCCCAGTTACCACCTAAATCGATCGCACATGC[G/A]CGAAGCATGTCTTCTAACGTCTGGATAGTACGCTCACTTTGACCGTCCGTCTGTGGATGGTAAGCCATACTGAAGTTCAAACGCGTACCCAAAGATTGGGGNNNNNNNNNNNNNNNNNNNNNNNNNNNNNNNNNNNNNNNNNNNNNNNNNNNNNNNNNNNNNNNNNNNNNNNNNNNNNNNNNNNNNNNNNNNNN…
S4_7804359	A	G	CCCGCTAGTTTGAAAGGAAGTAGAGATAGAGGAAAAGAATGGTTCTTAATGGACATTTCACATCCCTCTAGAACAGTAGAGACGGTTTCTATTGTGCCGTCTGCTAATTCTACCTCGTGTTTCATATCTAGGGTTTTGATCGGCATGTTCAATAGTTTACAAAACTTTTGGTCTACAAAGGATTTATCGGCGCCTGAATC[A/G]AAAAGTACTCTTGCAAATATATTATTTACGAGAAAAGTACCTGTAAGCACATTGTCGTTCAGCACAGCCTCCTTCGCATCCATGCGGAAGACTCTAGCATTAGTCTTCTTTGTCTCCTCCGCCTTCCTGGCGTTCTTAGGGCAGTTACTCTTGATATGCCCCTTTTCGTTGCAACCATAGCAGGTTGCATCCTT…
S4_7810647	C	A	ATGATCAGATAAGAGTGTTTGAGTTGTGATGAAAGTTGTGAGCATGAGCATGGTATTTATAGCCAAGGCCAAGCCCTTAGATCATTACACAACACTCTACAACTGATATGGGATGAATGGCATGTGTCCTAGAGGCTTAGGGTCGAGTAGGGGGCAACCATACCTCTGAAAAACCCATTACTTCATGTTTGGCCGCTTAA[C/A]ACAGCCAACAGCCACATTTCTGTCGCTGGGCGCTGCTTACGGACCGTATGGCTTCGGCCTTGCGGTCCGTAAGCCATAGGCGGATCTCAGCAATCATTCCCCCTCCTTACGGTCCGTAAGGCATACCCTTTACGGGCCGTAAGGGGTTAAAATTAAATCTTTTTCAAATCTTTTTGTAATGATTAAAAATCTTG…
S4_7811862	T	C	NNNNNNNNNNNNNNNNNNNNNNNNNNNNNNNNNNNNNNNNNNNNNNNNNNNNNNNNNNNNNNNNNNNTGGCTGCGATAATTANNNNNNNNCTTCGGGGAGGCTGCGAACTATAGAGACTAAATCTTCGCAAGTAATGCCAGGGTGGCCGCGATACAAATATACATAGTCTAGGATATTTGGGAGTATTAACCCAAATCTT[T/C]GCATACATGCCGAAAGGGCCCGCGATGGAAACCAATACTATACATGAACAATGAACGAACATAATACGACTCATACAATTACTATTACTGAACTTACTTTCTGTGAACTCGCTCAACTAGTTGTTGACTCTCTGCTGCATGCCTTGCAGGACCTTAGGTACATTATGGAGCTTGCACAGGGAGGAGCAGGTCGT…
S4_7813420	G	A	GGAAAATCTTTGTCTGAGTAAATTTTATCATCACCAACAAGAGTGTACAGCAATTTCACACTCTCCGACTCTTTTGCAGAAGAGGACTGGATTGCAACAGTCTTAGCGGGTTTTGCAGGAGGATCACATAGAATATGATTCTCAAGAGGTATGTCCTCTTTTTTGATTTCCGCATCAGACTTTGCTACATCAGTATCATC[G/A]GATTCATCATCAGAAGAATCAGCATCCTCAATAATGACTGGAGGATCCTGATTCTGTTCAGCAGAAGACACACATGTATCTGCTGATACATCTGAATNNNNNNNNNNNNNNNNNNNNNNNNNNNNNNNNNNNNNNNNNNNNNNNNNNNNNNNNNNNNNNNNNNNNNNNNNNNNNNNNNNNNNNNNNNNNNNNNN…
S4_7819788	A	G	GGTAAGAAATCTAAGTGTGCCCACAATTAAGCAACAATGAAACTTTTGTAAGAGTAGCATTAGATTTTAAGGAGACAAGTTATGATAGAACAGTGTCAAGATGGAGCAGTGTCTTGTACAAGAGGTGTAAATTTAGGTAATGTAAAATTTTCACTCCCCACCTCTTGCAACTATTGCAAGTTATTATTAAGACACTTAAT[A/G]CTCCCACTGATCTTTAATATCTCTAGAATGCTACAAGAGAAGTTTCAATGAACTACGTGACGTGGGAACCTATCATATATACGTTAGACTTTATTTTATTTCTTTAATGTCCAGATATCATAAGAAACTTTAGGGACATATTTAATAGAAATCTTATTAAGTATATATATAGGAATAGATTTCTTCTAAGACCG…
S4_7820414	A	C	TCTCATGAATTTTGGTTATAATGGATGAAATTTATAAGTCTCATTTTCCTTTTGTCAAATTCTCATTTGCATGATGACAAAAGTTGTGAAAGTGTAAGGCATGGTTGTAAAAGTCCCGCCTAGGCTCCGAGTACTCCCCGAGTACTCGCTACAAGGTAGGCTGCCGAGGCACGAGTACTGGTCTCCCATGCCAATTACTC[A/C]CCGAGTAATCTCCGCCTAAGCCGAGTACTTCCCGAGTACTCCCGAATCCGACTANGGAGCGACTAGCGACTTTTACAACCATGATCCACACNNNNNNNNNNNNNNNNNNNNNNNNNNNNNNNNNNNNNNNNNNNNNNNNNNNNNNNNNNNNNNNNNNNNNNNNNNNNNNNNNNNNNNNNNNNNNNNNNNNNNNN…
S4_7836003	A	G	ATACTAACACAATTTTTTATAACAACATTTTATAAAAAAAAAATTAATTTTCTTATATTAATATTTCACAACTTCCCCATACAAATACCCTATCAAAATAAAGTTCCTTACACCCCAATCATTGGTAATCATTGGCAATCATTGGCTGACACCCAATGATTGGCATTAATTAGATGGTAGGGACCATTTTCAAACGTATT[A/G]GGCAATGAGGGGCGTATGGGAGGGGCCAGTTTGAGGCGTATTGGGCAATGAGGGTCATTTAGGGTTAGGGGATGTGTAAATACTTTTGGGGGGATGTGTGGATACCTCCACCGTATTATAATTGTCTATATGNNNNNNNNNNNNNNNNNNNNNNNNNNNNNNNNNNNNNNNNNNNNNNNNNNNNNNNNNNNNNN…
S4_7837429	T	C	ACATCTATAGGCTTTTAATCCATTTAAGATTTTACTAACTTGGTTTTTCTCTTATTACTTGCGTTCGTTGGTTAAAAAACTAAATACGTAATTATTTTAGATTTTATAAATTTTATTGAAAATAGGAATGTTTTTGCAATAAAATATTTTGTTAGATGATTACGGAGATCTATAAGGCATATGATATAGATAGACCACAC[T/C]GATGCTACGAATAAGAAAACTAACAGACTATCATACACCAGAGGATGATAAACTAACAAAAAAATGAGTATCACATTTTAAAATGTCGTCGTCGCCGCATCGCGCGGGTTTTTGACTAGCGTGTGTGTGTGTGGGGAGGGAAGGTTTAAATGAGAACACTAAATATTGGGAGAACCGTGAGAACGAATGAAAAA…
S4_7842239	T	C	NNNNNNNNNNNNNNNNNNNNNNTTAATTTGGGCTTGAAAGTTGACAGAATAGAAGTGTGTAAGGCCCAAAATCTCCAAGAAACTATTCCATTGGGGAGGCAACGCATCAGCAAACTTCTTCACCACCTCTGCTGAAGTTGTTACTACCCCAAAATTACCCAACTCAGTAAGCAAATGATTAAACCGACTTGTCATGTCTC[T/C]CAACAATTCCTTATCCATACATGTGAAGCCATCGAATTCTTTCTTGAGGAGATCGTGTTGCAGTTGACGTGTTGCTTCATTCCCTACCCCTCTGGTCTTCAACGCGTCCCACAATTTCTTTGTCGTCTTGAAACTGAAAAATTGATGGTAGATATCTTTGCTTAATGCCTGAGTAAGAATGGCATATGCTTTCT…
S4_7842589	A	C	AGATATCTTTGCTTAATGCCTGAGTAAGAATGGCATATGCTTTCTTCTCCAGATCATACGTCTTTTTCTGATCTTCAGGAAGATCGGCAAACGTAGCAGTAGATGAAGCGGCAACTTCTATTGCTTGATCGAAATCTGTGGTGAAACGTAACCACAATTCTGTATTTTGCCCAAGCACGTATGTTTTGAACCTCTCAGCC[A/C]ATCCTGGATATTCATTTAAGTGCATCAACTTTGGAGGTCGATTCAAACTTCCGGTTTCGCTTTCGCTCAATAAGATACTTTGAATGCTCGGAGTTTGATTTGATACTAATGCCCATTGACCGGTAGATATGGCATTGGCTTGTGAAGATGTCGATATGGGAGATTCGGCCCATGAGGGAGATAAACTTGTATTT…
S4_7849296	G	A	TGAAAAGTTATGAGTTCTCATGAAGTCTTTAGCTCTGAGCATTATCTTTTATGGTTGTTGAAAAGTTATGAGTTCTCATGAAGTCTTTAGCTCTAAACATATATTTGAAAGCAAATCATATCCACGCATTATCACACCAACACAGACCTAAATAGAAAAATCAATATTAGCTATATGTCCTTTGGATAACAATATATTAC[G/A]TCACTTTTTATGTAGAAAGAATTTGATCAAAGCTACAATAATAAATAAAGATAAGGATTTCATGTGTCAAAGGTTGTAAGACAAAAAATTTGATAACCCTATTAAATAATACCAGTTTAAAGTTTAAAACTGATGACTATTTTGTGCAATTAGGGAATACACACATTAATATTTTGATAACTCTATTAAATGAC…
S4_7850435	T	G	GAGGACTTTTTGATCATTAAAAGTTTAAGTATCAGAAAAGATTCTTCAAAGTACATATATATTGACAACCCACTTAAAGGAACCTTCACACCTAAAACCACAGTAACCCGTTACATTCGTTTTAGCAGGCCGTTGATGAGGATTGTCAAAATTATAAACAAAACTACAAATGTCGAGCTCAAAGAAGTGTTTAGAGATTT[T/G]TAGAATGTAATGTGTAGCTTCATATTATATTGTTCGATCTAATAAAAATAATTAATTAAATGAAGTGTTGTGGTGCCGCCTTGTGAGAATGAACTTTAATAGTTATAGGTTGGGATTTTGAGTTGGATATATCTCAAAATAAAACTAATCGTATCTACATACTAATACTGATACTAAAGATAGAAAACTGGTTT…
S4_7852558	G	A	ATCTACTTTAATCAAACGCTTTACCTTGGTTGTGAATTGGAAAAATCAGTGTATAAGCAGTCACACATATCTTCACTACTCGCACTAAAATGAAGAAAAAGCATAAGGTGAATCCAGATTCGTGTCAGGTATTGCATTAAAGCGCAATCAAACGTTTGCAATATTCTAAGTCGTTTTATTTATAGAAAAATTAGATCATT[G/A]TTTTAGTAAATATAGTATCTTGGCTCCAACAAAGGACACGAATAATAATGCATGGTAAATAATATGTGTGTGTATTTCATCCAACAACTAAATAAGTACTTATATTCTTTAAAAAACATAATAAACCGATAAAATATTTGTAAGGAGAGTTTGTGATTAATTACCTTATGAAGAATCATAAAACCATGTGGCCT…
S4_7853517	T	G	TTGTTTTAATTGTATATATTATATATATATGTATGTATATAATTTATTAACAAGATAGCAACCAACCTCATTTTAATTGATTAAACTGCTGTTATGGAATTTGATGAGAACTAAATGCTACATCGGGTGTCCTGTGGCATATACATATACACTAAAATAACAAATTAATAAGATGCCATATCAGCAATTTTGAAAAATTA[T/G]CAAAATAATGCCCTGGCAGGTTGAACATGTCATTTATATTGATGTTATAATCGGTAATAAGATGTTACTTGGTAGCTAAAATCAGCAATAAAATGGAAGTCGATACTGGTGGTTGCTAAAATTAGTAAAAAACTTAAAGTGCATTTCCATTTCCTGAAGTTTGCCCTTTTTGACCCATCTGACATAAAACACAA…
S4_7854431	C	A	TTCCAACGCAATCCTTAAGATGTTGCTCAGTTTTTTTCGCAATTTTTTGATGAATCTTCCAGGATCGACCTCCTTAGTTCTGCACTGTGTGAGTGTGTTTCTTGCGGAACCCTAGGTTTAGAAAGAAAAACCGATCGCTTAAGCTAATCTCATTCAATATAATAATCACAATGAAGCATAACTTTATCATAATTCATATA[C/A]GAATAAGAAACTAAAATTAAATAAAACCAAAATAAAAAAAATCCAAAATAAAAAAAAATTTGCTGCTTATACAGCTTTCCTATACAAAATAAAAACAGTAAGAAGATTTACAGTATTCAATTAGGGATGAACTGATACAAATCAGGGTTTATAATCTTTAACAAAAACCACAAAATTGGGATTTCCGTACAACA…
S4_7854989	C	T	AATCGACAAGGTAAATTATAGAATTAGATCTAGGGTTTTTCATCAGCAACATCATATAGAAAGAAATGTGTAATCTGTTTATGGAAACTCCAAGGTGAGAGAAGGCGGTGTGTAAGAGAAGGAAATTCATTAGCGAGAATAGAGAATGAGCGGAGGTGTCTTCAATTGCTTTGCCGCTCAAATGAAAAAAAAATAATGAG[C/T]GTACCAACGACATGTGGCAAGCAATGGTTTAAATGGTTGCCAAGTGGCCTCAACTTATTTTGCTTTATTAGAAGTAGTAGATTGGCTTTCAATAAATGTGCATACATTTTTTTTCCAAGTGAATTGTGTTTCGATATTCAAACTTCAGAACTAGCAAAAAGCATTCAGGTCTATGTCTAGAACACATAGACTTG…
S4_7855156	A	C	GCTTTGCCGCTCAAATGAAAAAAAAATAATGAGCGTACCAACGACATGTGGCAAGCAATGGTTTAAATGGTTGCCAAGTGGCCTCAACTTATTTTGCTTTATTAGAAGTAGTAGATTGGCTTTCAATAAATGTGCATACATTTTTTTTCCAAGTGAATTGTGTTTCGATATTCAAACTTCAGAACTAGCAAAAAGCATTC[A/C]GGTCTATGTCTAGAACACATAGACTTGGGTGATAAATAAAGATGTGTTTATCCAACTATTTAACTTTCGAAGGTGTTATTTTGCTTTAAAAGAGGGTCGCGAAATATGAGGATGTAATTACTATATATATATATACATATATATATATATATATATAAACTATATATAACACCATATAAACATCGTATAACAAT…
S4_7855212	C	T	AATGGTTTAAATGGTTGCCAAGTGGCCTCAACTTATTTTGCTTTATTAGAAGTAGTAGATTGGCTTTCAATAAATGTGCATACATTTTTTTTCCAAGTGAATTGTGTTTCGATATTCAAACTTCAGAACTAGCAAAAAGCATTCAGGTCTATGTCTAGAACACATAGACTTGGGTGATAAATAAAGATGTGTTTATCCAA[C/T]TATTTAACTTTCGAAGGTGTTATTTTGCTTTAAAAGAGGGTCGCGAAATATGAGGATGTAATTACTATATATATATATACATATATATATATATATATATAAACTATATATAACACCATATAAACATCGTATAACAATATGTAACACCATAATAAACCATATAACACTATGTAACACTGTATAACATTATNNNN…
S4_7855292	C	T	TACATTTTTTTTCCAAGTGAATTGTGTTTCGATATTCAAACTTCAGAACTAGCAAAAAGCATTCAGGTCTATGTCTAGAACACATAGACTTGGGTGATAAATAAAGATGTGTTTATCCAACTATTTAACTTTCGAAGGTGTTATTTTGCTTTAAAAGAGGGTCGCGAAATATGAGGATGTAATTACTATATATATATATA[C/T]ATATATATATATATATATATAAACTATATATAACACCATATAAACATCGTATAACAATATGTAACACCATAATAAACCATATAACACTATGTAACACTGTATAACATTATNNNNNNNNNNNNNNNNNNNNAGCAAAATTGCGATGGTGGGATTTAGGGTTTGAGAGAAGTTAGGTTGTGATTTATCGCTGTGTG…
S4_7858042	TA	T	CTATGAGTATTATTAACTTTGTGCCATTCACTATTAATCTATCGACATGCACCTTATACAACACTTCTCTCGTAATGATATACATGCTTCTATTCCAAACTCAATACGCTCGAGAAATTTTAGATCATGCCAAAATGTCTAACTAATCATTACTCCTATTTACACTAACTCTAAAAATTATCGCGTCTCTTAGGCGAATG[T/TA]AGTCTTTCATACCAAAATTANNNNNNNNNNNNNNNNNNNNCTTATGAGGTCATTCATGAATTCAAAGGAAATAAAAGAATCAAATGAAGCTAGCAAACTTTTAAAAAAAGAGAACAAAGTAGTACCGGACGTATTCTTTTGCTTTGGACCAATATTAATTATGTGATGTTCAAATGAACCTTTTCTTTCATAC…
S4_7860353	G	T	CTAATCTCATCTTCATATACTTGTACGATTATCAGTCACGGGGGTTTCAAATTTCGAATTTTCCCATTATATTCAAGTTCTTTTCTCAACTAAGTTGTTATTAGCGCAAGTAACAAATACAGCCATGTAATTTTTTGTTGTTACTTACGTTAAGCTTGAAATGTCAAATAAGTTAACAAAATTATGTATATTTAATCCAA[G/T]AAAAACATGATGTATTTTAGTTCCTTTATTCGACTGATATTGTAAATAAAGGGGTGTGGTCTCAAATGTCGCACGTGTCGCGACCTAGGCCATGCGCGTGCAAGACAATATCCATAAATCTAAAAACACTTGGTTGGTTCCAAGGTTCCAGTGCGAGCTACTTTTGTGAACGCGCAACCATGCTAGCTCACAAA…
S4_7860502	C	T	TTAAGCTTGAAATGTCAAATAAGTTAACAAAATTATGTATATTTAATCCAAGAAAAACATGATGTATTTTAGTTCCTTTATTCGACTGATATTGTAAATAAAGGGGTGTGGTCTCAAATGTCGCACGTGTCGCGACCTAGGCCATGCGCGTGCAAGACAATATCCATAAATCTAAAAACACTTGGTTGGTTCCAAGGTTC[C/T]AGTGCGAGCTACTTTTGTGAACGCGCAACCATGCTAGCTCACAAAAGTACAAGTAGTACATGTGGCAACAACCTGCAGCCAATCAGTATGTGCCCGACTCTACGACAGACGATCCCCACAATGATTAATCATACTCCATGGGACAAACAGTAAAAAAGACAGCGACATGTAGCCAATCAGCATGCGTCACTCAC…
S4_7861228	G	T	AAAACCCCTAACTCTTCTTCTTGTAACGAGGTCGGCGGACCCAGGAATTATTTTCTAGGGGTGCGAACGAAGGGTTCAATCAAATTTTCATGGGGTGCAGTCGGGATTTTTACCTCGAAAATACACTAAATTTTTTTTTCAAGGGGAGCGCCCGCCCACCCAAGCCAAAGCTTGGGTCCGCCTGAGTATTCTGTTTTACA[G/T]ATCATTAGCAAAGAGCTGTACCGATTGAAGAAGAGACTAGAAGATAACCTTTACTTCACTTAGGTAAGGATCACTCTAATTCACCTATTTTCTTTTCCTTTTCCATTTTGAGTTGTTTTTGGTGTGCTCATAAAAATATCGCCACCAACTTTTCAGTGTCACGCCATCAAATCGTGCCTAAACACGAGATTCCT…
S4_7861392	C	A	CCAAAGCTTGGGTCCGCCTGAGTATTCTGTTTTACAGATCATTAGCAAAGAGCTGTACCGATTGAAGAAGAGACTAGAAGATAACCTTTACTTCACTTAGGTAAGGATCACTCTAATTCACCTATTTTCTTTTCCTTTTCCATTTTGAGTTGTTTTTGGTGTGCTCATAAAAATATCGCCACCAACTTTTCAGTGTCACG[C/A]CATCAAATCGTGCCTAAACACGAGATTCCTTTCCTCAATTGTTACAAAGACGAAAAGCATTTTTAAAATACTGAGTGTCATTTTACATAAATAAATAGTGTCCTAACCTTCTTTAGATATATTAAAGTCTCTTGACTTATTTAAAATGCATATATTAAAATATTAACAGAAAACATTAGCTACTAGCACACTCG…
S4_7861939	C	G	TTGAATATTCGGAATAACGCTTTTTCAGATTTGACTTGTTTAAGTGATATGGGGTAACATTCTATCTTTTTTTCACAAATATTTGTATTCTAAACATTTTTTACGAAGTCTATAAGTTAGTTTTTTTAAGTATTGACCTTTTTGTTTATTTTTCAATTTCAAATTTTCAATAATGTTTTAAAGCTTCCAATTAACAAAAC[C/G]TTTAAATAAAAGCATTAAAGATTCTTCCAAAAATCAGCCAATCCTTGTATAGGTAGCAATCCAAATCATAGTTGGATGTTTGAATATGCAGACCATATAACATCATAGTGTTATTAATTATTATTTTAAACGGCAATATTTAGATACTTAATCCTTTAAGTGTTTAATTAGTAAGTTTTGATTATTTAAACAGT…
S4_7862421	T	G	AAATATAAAACTTCAATAAAAGATGGTTAAATTGTTTTACAAAGGCTCCTAAAAATAAGAAGCGTACAAAGACACAATAGATTACACAAGATGACACAATGTTGAGCTAAATTTAACACAATGCCGAAATTTATAAGACAATGTCAAGAAAAAAAGACACAATTAGTCACAAAAAGACACAATAACACAAATATAGAAAA[T/G]ACACAATGATAAATAAAATACACAATAATAATAAACAAAAATTCTAAAATCTTAATCTATATATCCAAAAGTTAAAAAATTAAAATCTCACATCATAGAGTTTGATGAGACGTTTTTAAAGCCGCTTAAATGAGTTCAATCGGTGTCCGTTTAATACGCTTTGTAAGACTTATTATTTTTATAACATTTGTATT…
S4_7865170	T	G	TAACATAGATATTATGGGTTTGTTTTGTTTTAGGGTATATTACACTTTTCGTCCTTTATGATTGCAACGGGTTGCAACGGATAGCCTTTAACTTCAATAATTACAGTCACAATCCTTTATTTGGAAGACGCATTACACCTTTCGTTCTTTAACACTAACCAAGTTAAATTTCAGTTATGTCTATCAACTTAAGGGTATTT[T/G]AGTCATTTCATTTTTTTATTTAAAATGTTCATTATTAAATAAAACCAAAAATATTACATATATAAAAACATCATCTTCCCCAATTCCCCAAGCCTAACCCTAGAATCTCTCAGCCATCTCTCCCTCCCTCTTTCTCTGTCTCTCCAGCCATTCTCTGCTTTGTGTGTGCAGATGGTACTTCACATCTGAACGGA…
S4_7865930	T	C	ACAGTCTTCAAATGAAATTCTTAAATCATGGCTTCAAATAATTGTTTTGTATACCTCTAACTTTTCCATCTTTTGGCTCAGATATCACTTCATCATCATCACTATCCAACGCGATTACATCATCATTGTCTTCTACCGCTAGCGCTCGCAAATCACCAGCAAAATTATGAACATCCAATTCCTCAGTTTCTTTATTCAAA[T/C]TCACAATTTGGGTTACATTTGGTCAATTTTGAAGTTAACTGCGGGGTTCATATATGTAATATTTTCAGATATGTGGTGGTGACGGTTGTTGTTAGTGGTGGCGTTCGGCGATAATGAGTGATGACACTGTGGGAGTGATGGTGGTAGAGGTTGGTTGGAGAGAGATGAAGAGGAGAGATTCTAGGGTTAGGGTT…
S4_7870725	T	C	TTTTTTAATCAAAAAAGTAAATAATTGCAAGAACAAATTAAGGAATCCTTCTTTCATGTCAACAAGTAGACCCCTCCCTGATTATTATTATTATTATTAGAGTTAACTGCCATTTTCGTCCCTGTGGTTTGGTCACTTTGGCTATTTCAGTCCATTTTTCAAAAATGCGCCATTTTCCTCCCCGACGTTCTGGAAAGGTG[T/C]CATTTCAGTCCAAAAATCATAACCCAGTTAAGTCGGTTAGTAAATAAGGACTGATTGTGTAAATTTGAAACATAAAGGACTGATTGTGTAAATTTGTAACACCACCACCACTAGCCCTGCCACCACCACCACTCCGCTGCCACCACCGCCACCACAGCCACTGCCACCACCGCCACCACCGCCACCACAGCCAC…
S4_7872580	T	C	AGATGGAGTTAAGTCAGTTGGACCAAAATGGCAACGATGAAACCTTTTTGGATCCAGATGTTAAAAATGAAACCTTTGGACTAAACTGGCAAAATGGCCCAAACCACAGGGACTAAAATGGCAATTAACTCTAAATATTATTTTAAGGATAAATACAATTTCGACCCATTTAGTTTTAAAGTGAGTCGAATTGGGTTATC[T/C]TTTGTCTCTAGCAAGTTTAATAGATATAACAAAAAATTAGATAAAATAGAAATAAGACGAAACCGTCGAAAACCCCACAAAGTGTAGGTTTAACACATACAACTTAGTAAATCATTAATAAAAAGTTTAAAAGGTAGACAAAAAGTGTTTCGGGTCAACAACATGACCCGTTTCGACTTCACCAAAAGTTTACC…
S4_7874172	T	C	GCATGGTACAAAATAGAATTATATAAAAAAAAATTCTTAACGGGTTGTATATAAAATTGACCTTAAGAGAGCAGCACATGATTGCATCCGAGTGGCTCCAAAGCGATTTCAAAACGTTTTCGCTTCCGGATTTAAGCAGCTCCACACCCAAGTAACAACTACAACAATATCAAAAATAATTAATAAAAACCGACAACTTA[T/C]TATAAAAAAAAAAAGAGCAAACTGCCATTTTGGTCCCTGAGGTTTGGTTACTTTTGCCACTTTAGTCCAAAACTCAAACCTTTTGCATCTGGGTCCCTGTGGTTTCAGTTTTATTGCCATTTTGGTCCAAAAATGAAATCAGGTCATACTTGTCTTATAAAATCCTGCAATTTTGTCATTTTCCTCAGGGGCAA…
S4_7875462	T	C	TGACTATGATTCTGTGAATGATGCAAAAAAAAAAATGAATGATGTTATGGACGGTTATATTCCTTAAATCAAGGATTTTCTCTCTCCAAATCCTTAAATCAAGGATTACCATATTTGAATTTGTTAATGCATTTACAATCTTACCCTTTTCAATTAATTTAGATCTAATGGTTGAGATTCTTTCTTACCTTTCTCACACT[T/C]TTGGTCTTTTTTACAATAACTCCACCCTGGGTCTATTTAAAAAAACTAGACTATTATTGTAGTAAAATGATTTGGTGATCATATTTAATAAATATTAGAGTTAATTGCCATTTTAGTCCCTGTGGTTTGGGCCATTTTGCCAGTTTAGTCCAAAGGTTTCATTTTTAACATCTGGATCCAAAAAGGTTTCATCG…
S4_7878934	G	A	ATAACATGCGATCTTTGGTTTTTTACAACATACGAGATTTCCTTTCCGGGGTTCAGTGGCGAAGCTTGAGATTTCTGACCGAGGGGGCGGAAGTCACCGGACCTAAAAATTTCTATAAAACCGGGGGTCGAAAACGTGTATACCCAAAAATTTCTATACGAAAACTACATACTCTCCACTACTGAGCAAAAAGTTCGGGG[G/A]GTCGGCCGCCCCCTCCCGCCCTTAAAAGCTTCGCCCATGCCGAACTTGCCATAGCGACGTTTAAGGCATTTTGCCATTTTGTACAATACAATTTTTCTATAAAATAATGAGATTATTTAGAGGAAGCCACCCTAGTGTCTTGTTTCATTTATACCAATTTTGACCAAAAACACGTCGAATGACCACCATACATT…
S4_7882343	T	C	GGCACCCGATTGTGAAAGTTCGAGAGCAATTTGCCTTAGTTGACGTAACGCCTATCAATGTACAGAATATTAATTCCAAATTATGAAGTTACAAATGAAATAATATAGAGCCATTTAAAGATGCACAAAAAAACCGGTTCCGGACCCGACCCAACACTCGGGTACAGACCGTCAAAACCGAAACCCGAACCGGCCAAAAC[T/C]CGAATGTACCCGGAACTAGAGGTGTACAAATCGGTTTTTTTTTTTCAAAAATCGGTTTCGGTTATTAACCGAACCGGTTTTTTCACCCAAAACGAAAACCGGTTTTTTTATAACCGGTTTCGGTTACTAACCGGTTTTTCAAGTCCAAAACAATAACCGGTGTAACCGGTTAGGGCCGGTTTTTAACCGTTTTT…
S4_7883938	C	T	ACCTATATTAATTACATAAATACTTATGAAGAAAATTAGAAATTACAAACGAAAAAGAATAAAAATGTACCACTAAACTGCCATCTTCCGTCACAGAAGTATAGCGTAACAACAAGAAGTCGCGAGCAGTAGCCAAAGTTGTAGGAGCAAAAAGCTAGAAAATGAACAGAGCAGTTTAGATCAACAAAACATAAACACGG[C/T]TGGGTCCGTAAGGGGTTGAGATGGATAATTTTGTGAGTCAAAGCGGGTTGACCCGAAACACTTTATTTACGAAACATTCGGAAATTTTAAAAAGAGTAAAATGCCATTTTCGTCCCTGGGGTTTGGCGAGTTTTGCGACTTTCGTTCAAATGTTTGTTTTCCGCATCTGGATCCAAAAGTTTCGAAACTTTGCC…
S4_7888845	G	T	TTTAGCCCTATCTCAGTTAAATTTTTGTGGTTAAATCTGACCAAATGGGCCCCACATGAGGGTATTTTGGTCATTTTACTCTCATGTGAGGTCCATTTGGTAAGATTTAACCACAAAACTACCCTCATGTGGGGTCCATTTGGTCAGATTTAACCACAAAAATTAACTGAGTTAGGGCTAAAGGACATAACTTGCAAGGG[G/T]CTGCAAACATCGAGTACGTTTTCTGTCATTATTGAAGACAAAGGACACAGTTTGCAATAAGTGACATACATAAAGGACGATTTTTGTAATTTACTCGTAATACAATGATAACTCACAAACATACCACAGAAAAACCATATATTCATATCATTGTAAACATTAAAAAAGGAAAGACTAAAGAGCCAAAAATTGAA…
S4_7890155	C	T	TTCACCTTTTGATCTCTTTTTCCACTAAAACCTCTCAAACCAGCTGATTAACTCACAACCCACTAATAATAATACTAGAAATTGCTAAAAACTAATAACTTGAACCCATTTTGTTGGCATGTTTACAAGATCAAGAACAAGTATTCCACCAAACCCTTCTTTTTTTCTTGCAAATCACACCCTTTTCTTAGCTTTCTGTT[C/T]TGATACTCTCAAACCCTAAAAGATAAACACTAGAAAACACTAAAAACACAATCTTTTTTCACCTTTTTATCTCTTTTTTCACTAAAACCTCTCAAACCAGCTGTTAAACCCAAAACCCACTAATTATAACAAATACCCACTTGAAATTAACACTAAAAACACAATCTTTTTCCACTTTTTGATCTCTTTTTTCA…
S4_7893685	T	C	AGCTAATAGTTTGTTTGTTAAAAAGAAAACCAAAAAAATGAAATAAGCTAATAGTTTGTTGGATAGGACGATGTAAAACATACATTTACAATTTAGAATGAAAATCTAATTTAATTGTTTCATCAATTATAAAATAAGGATCATATCTTTCCATAAGCATATTCTACCAAATCCATCAACCGAATGAAGCATAAACACTA[T/C]AAACACAGCCTAAGACTGACCAACTTTCGACCAATTTTAACCCAAAAACTATATGCAGTATGGCCTCAAGCTGCTGAGGTATGTTTCCAGCTTGCCTTGCCTTTTATAACGCGGTACGGCCTCAAGCCTGCTTACTGAAGCGTGATGCTAAAACCTACTAATATGCGAATTTGAACAATGGTATGTAAATAGCA…
S4_7898061	T	C	TCAAAGTTTACGCGTTTTAACTCAACCGACAAATTACACGTCGAATATTGATTTCCGACGCAATTCTGAGTATCCTTCAACTTAACATTACAATTTACGACGTTTGCAACTTTTGGGTTCGAGAAACGGGCTTCGGAATTATTATTGGGCCACTCAAAACTCGTTAACGGACTTTTGGGTCCAACCCACTTCATAAAACC[T/C]TAACTATAAATATGTCCTTATAGTTTTTCTTTGTTCTCATTTCCCCATAAACCCAAACACGCACACCACTGGATCTCTCCATCTTCTACATCTAAAACCCTAGCTCACACCCACTCAAGTTTTAACATACATGAAATATATTTATTTATGCAATGTTATATAATTTAATCTTTGTTTTTAACGTGAAATTACAT…
S4_7914238	A	T	ACAAAATTACATTTATTTAATCTGTGTAATACACATGGTTTTAAAGATATAACTTTTTTTTATTATTTGATATATAAAATTACATTTATTTTTACCCGTACAATATACAAGGTTCATAAAGATACAAGTTTTTATTATTTAATATATAAAATTACATTTATTTAACCCGTGTAATACACGGGGTTCTAATCTAGTTTTTT[A/T]ATAAGATAAAACATGGTTAATTGTTTATTCACAAATCACATATGTGCATGTAGGGTTAGATATGTGATTCTTTTGAACTTATTTTAATATTGTGTAGGGTTATGAAATTACTATGAATTAAAACACTCCTTGATATGTTATTATCGAGCAAACATATTAATTCTCAATCTCCCTTGTTATAAACAACATTCAAA…
S4_7915233	A	G	TCCTTATTCCGGTAATGATACCGGAATTGCGCTCTATTTAATAAGAATGCAAGCAAGATCAAATTCATAAAAAATAGGTTTTACCAAGAATAATTCGTCGACACCGTCTTTGTTGGTCATGATACCAGATTTGCACTCTATTTAATCTCGATCTACTACACAATTGGATTATTAATGATAAAAGAATGTAAGTTTTACAT[A/G]ACGGATTATAAATAAAAATAAATAGCATATACTAATAGGGTAGGGATATTGTACAAAGTGTCTAAAGTATGAGAAGTGTAAGAAGTGTTTTAAACTATTAGATCTTAAAACTAATGGTTGAAATCAATAACGACCAAATTATAAATTGTGTTTTAATTATTTTGACTGATTTAAAAATTGTAGGGGTAATAGTG…
S4_7923323	C	T	ATAGAGGAAGGATGTATAGAAAACCCACTTTAATTTAGAAAACCCGGGAAACTCAAAGCTCCCGATGTTTTTTTTTCTTGAAAAAATTTACACATGTTATATACATGTTTTTAAGGGTTTTGGGCAAAAAAAAAATCAAAAAAGCGCCGAGTAGATATTTTTAAAAAAAATAAACAAGTTTTGGTGTAACACATGTTACA[C/T]TCATCTGACATATTTGTAACATGTGTTACACCAAAACTTGTTTATTTTTTTTTTAAAATATCTACTCGTCGCTTTTTTGATTTTTTTTTTTGCCCAAAACCCTTAAAAACATATATATAACATGTGTAAATTTTTTCAAGAAAAAAAAAACATCGGGAGCTTTGAGTTTCCCGGATTTTCTAAATTAAAGTGGG…
S4_7939261	C	T	GTAACTTCTTCCAGCGAGGAAGGTTGCCGTGCAAAACCGAAATTTATCACAACTGCCCAATCAAGAATTTTTACGGAAATCTTGCAACAGATTTGGAGTATTATGACATGTAGAGCTACTCTTGGCTACGCCTTTTTGTATAAGTCGGTGTAGAAATACTATCTTTAACAAAGTTAAGTATAAAAGCTCACCTCGCTCCC[C/T]GAATATATCACTCTTATACTCCTGCTCGAGTGTGGTGGCAAATGTAAAAGGTGAACCGAGAGCGACTGACCATGCAAATGCAACATCAGTGGCTCGTCCGTCAACATCCTGCACACATATATATTAAAAATTTAAAATCAATTAACAAATATTCATAAGCTATAGGTCACAAAATATATACATATAAGGAATAA…
S4_7944139	A	G	CATGCTAAGTAGCATCGAACGAAGACCAAAACCGGGTAAAGCGTAAAAAAACACGAATTTCCAACACAAAGTGACTTACGTGACGTAAAACGTAGAAGGAGTCTGAATTTATAACGATGCGTATTAGAAAGTGGAGGCGGTAAAAAACTTAAAAGACCAAATGTGACCACCAAATACGAATGAAAAAAAAACCCTGAAGG[A/G]CCAAATGTGACCATCAAACACCGTGCTAAATAGCAACGAACGACGAACAAATCCGAGAAAAACGTAAAACAAAATAAAAAAAACTAAAATTATTTAACCTTTGTGACACAAATTATAAAAACTAAAGCATTGTTACAAAATGAAAAATCATAATGCCAAAAGGAAGAAAAGAAAAGAAGGAAGACAAAAAAGAC…
S4_7945927	A	G	TAACACAACTGAACAAACGAGACCTATGTTCATGTTCATTCATTTAACTAATCGAACGAAATTTCTTGTTCATGTTCGTTCATTTCTTAAATGAACGAACGTAAACGAACTTTCCACCGAACAATTTACAAATTGTTTGCTAAACATTCGGTTCATTTACAACCCTAATTTTTACAATTGGACTCAACCCTCTACCCTTT[A/G]AGTTAAATGCACTTTCATTTTAATAATTATTAAAAAAAATACATTTAAGTGTACACGAAATGGTTTTGGATTCCCAATCCCTCTCCATCTCAAGCTCTTGTGCTTCATAATTTGTTCTCGTGATCAGTATAAACTTCTTGTCGTCCATCTCGATCTCCCCTTTTAACATTTGCTTATATGCCTTAAGTAATGGT…
S4_7947196	C	G	ATGTAATACATATATAACTTTTATTAGGTTATACTACAAATTATTTTCAAAATTATTCCAAGTATTAAAATTACCCATTACTAAACCAACTACCGCTCATAACTAAAACCTAAGTAACACATTTATCAATAGATTTCTAACCCAAAAATATTAACTTGTAATGTGGAGTGGTTATTCCCGACTTCTCGTTTTGAATTTTA[C/G]ATTTATGATACTTTATTTGGAATTGTTTTAATATGATATCGTNCTTTATGGTTGCTTTAAAATTTATGTTTCATTTTGATAGTTTTTACACGTTTAAGAATTTAAATCAAATCGAATTAATTCGAATTCGAATTTTTAATCGAATACGAATTGGGTTTTTTATTCGAATACGAATTCGAATCGAATACGAATTC…
S4_7948111	A	C	TTGACAGATTTGATCCGATTTTGTAACGACCCGCACAAAAATGTCCTAAAACGCTCCATAAGTGAAAACCCGAACCCCTAACACCCTACTTTTTATGAAAAATCAAGAAAATCAAAATTTAGTACTAGCTCGTGGGCCGCGAAGGAATAAGAGAGAGTCTTCGCGGGGCGCGACAGCTCTGCATTCGCCGGATAACGATC[A/C]AGGACACGTGTCCCTACACGTGTCAACCTTACGCCATGACTCAACAACATTCACACCGAACTAGACTCCCTCGCGGGCCGCGAAGGAGAAGCTGATGTGCTTCGCGGGCCGCGACTCGCTCCAATGTCAACCTATAAATAGCAGCCGATGGTTTAATTTCAATTCATTCAATTCTTTTCTTTCTCTCAGCTTCT…
S4_7950808	A	G	TAATTATCATTTAGGACTAAATTGTAGGAATCAAAGAAGTGGAACAAAAAAGAACATATTGTGAGGTTCGTGGTGGTCAACGAAGGTTCATGGTGGTGGGTGGATGGTGGTGGACGACTGTCAGTAGTGGTGGCTGGTGAGCAGGCCCTGGGTTGCGTCTGTTATTTTCGTTGCATTTATTGCTTTTAAAAATTAATTAC[A/G]TTTAATGTTGTTATTATTATTATTATTATTATAATTTATTTTATTTTTTTTAAAGGTAAACTTCATTCACAGGAAAACGACGACCCAAAACAGGCCGCCAAAACAACAAAAAACAGTTACATATTTACAAACCAAGTCCAATCCCTCCACTCTACGCCTTTAAATCTAGATCTATTCGAAAACCAGAAAAAACT…
S4_7955126	A	C	TGAACAATAATGAAGCATGAATTAATCTTTGACTAACCCTGCAGGACTAGCATCCCGTGGAGGGTGTTGAGGTGTCAATCGGTGTTGACCATTTGTCACAGCCGATTCACAGCTAGTGTCTTTAGTAGAAAGTGCAGTCTGCAATATCAAAACAGCAACACATTAGCGACAAATAATATAGATATACAAGAATCACTTTT[A/C]TTACTTCAACTTCTTATATGTTTCTACAAATCTAGTTTTAAAAAAAAAAGGAGTAAACTGCCATTTTGGTCCCTGTGGTTTGGTCACTTTTGCCAGTTTAGTCCAAAACTCAAACTTTTTGCATCTGGGTCCTTGTGGTTTCAGTTTTGTTGCCATTTTGGTCCAAAAATGAAATCAGATCATATTTGTCTTAT…
S4_7956816	A	G	TCTTGTGTACGTACCAATTCATTGGTCAGAGTGTTGGCTAGTTCTACTGCTTCTTCTATGGTTTGTGGTCTAGCTGCTTTGATTACATGTCTGATTTCACTGATTAATCCCCAGATGTAACGGGAGATTAATACTGGTTCTGGTGAGGCCAAGGTTGGTACTATCCTAGCATATTCAAAGAATATGGTAGTATATTCCCT[A/G]CAATCTACTCCAACCATTTTATGATGTAGGAACTTATTAGATATTTGTTCTTTTTCATTAGGAGGACAAAATTTCCTTTCAACTATTTCCTAAAAGTTGGTCCATTCCATGTTGTAAACTCTATCACTTCCTCTAGATTGAAGAATGGTATTCCACCACTCTAAGGCTGCATTCTTAAAAAGATTAGAAGCAAA…
S4_7959037	A	G	CCTACAGTGCTCCATAGTTGGCTTCTTATAGCTTCACATTAAGTTACCTGAAACGCGTTTTAAAAAGATTTTATCAGCAAGAAATACTGGCGAGTACATCCCAGTTTAATCAAAATAAGATTTTATAACTTTATAGTATTAAGAGCGATTACAATGTTTATATCTACCCAATTACTCATTCAGTACTTGTCACTCGACCG[A/G]ATCTGTGACTATGGTCATATCACACATTGGCTAACCCGTTGTCCAATGGTGACGCTTATCAAGTAGTGTATACAAAACCCCATAATACCGACAGCAATTGTAGAATACAAAGACTCAATCACTATAAATTTACTTGAAAATATTTGAGATATTGTAATACAGTTTGGTAGAAAAAGAGAATGACTCACAAACGG…
S4_7960880	C	T	CAATGAACTTTTCACTTTCCATTTATTTCATTTCAGGTCCCTTACCTTTATTCCAAACTTCATTCTTTGTTTAAGCTCGTTTTAGTACTCGATCAAGTATCTTCAATATTTCTCTATTTTAGCTCCACACTTCACGAACACCTATAAAAGTATAAATTTAGTAAAACCGAACAAAACCGACTCGAATACTAATAAAAATA[C/T]ACTAAAATATTATACAAAATACATAAGATAAATAGTATGGTTTACACCATATCAGTGGTAGAGCCGAAGAGTGACTCAAAAGGTTTTGCAATGTTATGGACTGAAATGACATTTGGAAGTGGGTGGTGGTGGTGGTGGAAGGTGGGTGGTGTTGGGGGTTTATGTTGTGTTTGAATTTTGGGGGTTTGGTAACT…
S4_7961866	C	A	TTTTGATTTATATGACACTGGTATCATATAATTAATAATTAACTAAAATGTTTATAGTTAATAATTAAATATTTATAAGGTCTTTAAATTAAAAAATTAAACACTATGTTTGTAGTGATTGTTAATGGGTAAATTTATTCATTTTTAATATAACTTTAGTTAATGTAATATTTAAATTATATATACTGTGACGTACACAT[C/A]TAAAATACAAGATAAATAAGTAAAAATAGTGTGTCACAAAATTGATTTTTTTTTTCATATTTAATATTATTATATATACATACTTTTAGCTAACAATACATTTCTATTTTAGCACCAACATATTCAATGTTAGGATTGTTATTATTAATAAAAGTTACTTAAAACATTATTATTATTGTCTACTAAAAAACAGA…
S4_7963128	T	C	GCAGCCGCTATGTTCAAGTTTAGCGAACCTCCAACGTCGCCATTACAACAACCGTTGGCTGATTCCACTCAAGTGGAAAAACTCGATGAGATCATCGAGTTACCAAGTTTAAAAGGGTGTTTGGACTCACCATACGAGTTGGACGGGTTTGACTCGGTGGACCGGTGGGTGTATCCGTCGTGGTCGGTGGCCGACATGGA[T/C]GGTTTTCTTGATTATATTTCCGATCAGGTGACGGAGAACAATGGCAGTATGTTCATGTGGGATTGTTAGTGGCTGTTGTACTTGAAGATATAGTTACAATATACACTTTTTTAAACGTACTGTCAAATATATACATATATTTTTACTTTATTTTGTTTATTGTTCATATTTATTTTTTCCGCATGTTGTATATA…
S4_7964876	G	A	TGTGTAGTTTTCGTATAGAAATTTTTTGGTATATACGTTTTCGACCCCCAGTTCTATAGAAATTTTTTGGTATATACGTTTTTGACATCTCGTAGAAAATCTCTAAGTTTCAGCACTGATTATCCATACACAAAGTAACCTTTTATTTGTGAACGTCATGTCATAGATTGATGATAAGAGTGTGAGAATTTAATGGGGTA[G/A]GTAACAAAGTAACAAAACCAACTTTTCTTTTAATTGTTGGTATTTTTGTCAAAACTCTTTTGACACTTTATATTTATTTAGTTTAAGTAATGATCTATGATGTATCAAACTTTAAAATTTCGATCTTGATGTATCAAACTTTCAAAACTTACCTTAAATGCATCTGGTAACGTTTATAACAAGTAATCAACAAC…
S4_7965760	T	A	ATACTTTCAGTGGTCCGTCAGTGATCCAAAATTGTCATTAAAAAATAAGTTTCATCTTTTTTATATAAGTTTAATATATTTTGACATTTTTCGTAATTCGCAAATAATTATAAAATTATATTATTATGTATTAGAAAATAATACTGATAGAAGTTGGATACAATAACTGATGCCATGATAGATTGAAAAGTAATTTTAAA[T/A]GTTTGTTAAATCACAAGATAATTTTAATCACTACATACAATTACATTTCATATTATGTTTGATACTTTTTGTTATGGTACAATTATTGTTACCTTTCTAGTACAACCATTAAGTAATTAAAGGCATTAAACAACTTTTTGGTCGAGGTGTGATGATCGTGTTGATAGAGGAAAGACACTATTTTTACAAGTGAA…
S4_7967299	C	T	CAACACTCGATATATATAAGCTTAAAATAGCTGTAAATAAGCGAAAAGTCAAGATTATTAAATATCATTATTCCAGACATGATTGTTTTTGTTTTCTTATTAAATGTTTCCATTTAATTGGTGGCAAAAATGGGCTCAACGTAATGAAATGATTCCTCTAGGGCCCAATGGATTAAATGAAGTAGCATGTGAAACATGTG[C/T]GAATTAATTAACAACCATATCTCGTCTAGTAATTTATACTATACAATATAAAAAAAACCAATTATAGGGGACACTTGTCATCATATTATGACATGTGTTATGGATAATTTTTATTTTTGTTTAATCTCTTCTAATTAATTATAAATAATCCTTCTACTAAATATTATTTTTACTAAATATTATTTGATCAAATT…
S4_7967946	C	T	TTACTTTTACCTTTTTAACCAAAAAATAATCTTTTAACATATGGGCCCTGAACGTCTTTTTTCTTACCCTTTTGGCCCCTAACACTAACCCCATCCATTTACTTTTAGGGGCCAAAGGGTTAGAAAAAAATACGTTGAGGACCAAAGGGGTTAAAAAAAAGACGTTAAGTGCTCAGATGTTAAAAAATTCCTTTTTGGGC[C/T]AAAAGAGTAAAAGTGATATAACCACAGTGGCCAAAATCGTAATTTACTCTAATATCAAATAAAAACTATCCATAAGACATGGCGTATCAAATAGATTTTACGAAACTCAAAATAAAATTAACTAATATTATTTATCATTTCTACATTTACAAGTTTTAAATAAAGGGTAAATTTATTGAGACTTCGTTACATTT…
S4_7969745	C	T	CAAATAACTAATAGAAATAAGCGTTTTTTGGCCCGGACGATGACCTAAACCGCTGTAGGCTGTTTGCAGCAAGATGGAGCTCGTTCTCACGTTCGTTTTGCCTGGTCGCACGCCCAAAACGGACCCCCGTAACCCAAGTTAGAGCCATTTTATTGAAGCCCCTTTTGTTACGCGGTCTTGGGCCTCCAAATACGAGATAG[C/T]CCGCTCCTCCACACTTGGGCCTGCATCACCCCTCCCCTTTCAAACCAAGATGCTACCAAGATGCTTAAAGATTATGCCTTTACCAATGGACATTATTCACAACATATGTAACTCGTAAAGATGAATTAATCCATATACTTAAAATCACACAAATCAGTTTAGACTCAAATCGAACCCATTTGTTTCTATGTCGT…
S4_7975118	T	C	CGCGCCCATTAGTTATGACATATGACATGTATTGTGATGTGTTTTCATTTCGTACTTTCATACTAGATTCATTAATTATTATGAACTATATTCTTATACACATCAATCATACAACCATCTACATGCTACATCTACATCTCTATCATAATCTCCCACTCACATGTAAACATCTCTAGGCATGCCTTTCCCTTGGTTATGTT[T/C]TTCTCATGGACATATTAATATTATTCCTTTACAATCCTTTCCTCTAGCGGTCTAATCTCCCTTGGTCCCATGCCTACATGACTAATGGCCTAATCCCCTTGGTCCAAAAATGTTGGGAAACTTAGAGTGTTTAGCATAAGCACAATCAAACATCAAATAATTGTCTTTCTGCCGATCGCTTTATAGCCTAGTGG…
S4_7977414	A	C	CAAAAAAATCTGATTAAGGATAATGTAACCAAATTTGTAAAGTGAGGTAGAGTGCTTAGGTGATGAACAATGAAAAATATGAATGTTTGATGTATGAAACGATGAACACAATGATTTGTACGAGGAAAAGCCCTTGATCACTAGTAGATCGCCGACGTAAAAACCTCGGATAGTGAAAACTATCACTATCAACTATATTG[A/C]ACAATAAAAATTACAACTCCGGATGTTAATCAAGTGTGGTACAATGATTGTTTGCTAAAGTGTTCATAAGCTTCTGATTGTAGTGTGTGTATGCGAAAGTGAGAATGTGCCTAGAAACAATTGATCAACACCTTTTCAAATAAGCTAACAACTAAGTTCGATTTTCTAGGAAGACCATGTCCAAGCTCCATGAA…
S4_7980971	G	A	TCTACACTAATTGAAAGTAATACCAAATGTTACGAGTTATCAAAACTTAATAGCTAAACTGGTCTATTTAGCTCAGACACAACCAGATATATCTTATGTTGTACATTTCCTTGGTCAACATATGCATAGTCCAACTGAGGGACATTTGAAAATAGCTTTTATATGCCAAAGTTCTAGCTAAACATTTAAGACAACAAATT[G/A]ATCCCCCTGAACTCTCTTGATACAATAATTAAGGGGTATTGGATTTTAATAACCCCAAGTTTTACTGATTGGCCGGTAATAATTCCAACTTCAAAAATTGCCTACAACAGTCCCAACTTGTAAGATTTTGGCCACCAATGATCCTTGTCTAACTGGGTTATAACCCAGTTAGTTTTTTGAAGTTTTGAGCGGCG…
S4_7985963	G	A	CACCACATCATTCCTTCTCCGTCACCATCCTCTATCACCAACCTATATAGTGTGGTGATAGCTCCTTTTTTGTTAAACAATTAAATTGTATTACTCTCATTACTCATATGAGTTGTATTTAAATCCATATATTTAGGAAACCTTAACAAGCCCCTTAGCCCACTTCCTTTTAGTCCAAACCTTATATTTTTAATTGATTT[G/A]TCAAATTTTATATTTGGCAAATTTAAAAATAATAATCTCATCTTTCTGAAATTGACCGATAATAATCCCAAGTCAGTTATTAGCCAATAATAATCCGACATCGTCCGATTTTTTTGTAAAATAGTCTGCCGTTAAAATAAGCTTAACGGAGTTAAGTGTTTTTCCGAATTACAAACCAATGTTTTAGGGCTTTT…
S4_7987277	C	T	GGCATGTTGACGTACAAAAATTAGACCGAAATGTAAAACATAGAGAACAACAAATAAATAGACCTACGAACCGTGCGTTTGCAACGGGGTTATTTAACAGGAAAAAATAGACGTAAAAACGTTGAACCCAAGCTAAAGCTAGGTTGACTCGAGCATACCCTAGATAAAAGCATATTCCAATTAAAATTTTCCACTTTTCA[C/T]AAGTATAATATTGTTTCAACATCTAGGGGTGCAAACGAGCTGAGCGGCTCGCGAGCGACTCGAGATCAGCTTAAGAAAAAACTCGAAACTATCCGAGCCTTTTTGAGCCTGAGCGAGCCGAGTTTGAGCCTAAAATAAAGCTCGTTTATTTATTGAGCCTGAGCTCGAGCCTGGCATGGCTCGTCGAGCCTTAT…
S4_7988442	T	C	CTAATGAATCTTACCTCTTTGGTCATTTCAAAACCAAGCGCCCTGAAACAAAACATAATCAAGAAATAATCGTATATATAATTTCAGATAGGGTTTCACTATACAAACGCTACTAACACACCATCCAAACACCACTACTGTGTCATGCAGGTTGTATGATAGTCTGATAGTGGTGAAATGTGGTTAAACGGGTCGTGTGA[T/C]AGTGTGAAAAACAGTCATATGGTCGTATGAGAGCCGAATCATACGGTCAGTTGTCTGAAAAAAGAAATAAATGATGTGATCAACAGTAAAGTCACGCGGGTCTGTATGACCCTTTTTAGTCATATCATACGACTCGTATGATATGACAAGTGATGTGATGTACACTTTTAGAAACGACGTCTCTTTAATAACAA…
S4_7990347	T	C	TAAATAAAAGTCATGTTAATTAATAAGGAGATTCTTGTTAGGGTGTATGCATGCAGAAGCAACACACACAATCAACGTTTAATATGCACAAAAAATAAACCAGCATGAGAATACAAAGATTTACGTGATTCGGTCGATTGACTTACGCCCATGAGCTGCAACCAGGATTTTTGTTGCTTTCTACCTCTCACCACTCATGA[T/C]GAGGAACTAGAAATACAAGGCTATCTGAAGGGGTATGGTCCCAGATCTCGCGTCAGCATCGACCGCGAGTGACCATTACCCTTATCAAAACCCCCACTAGCTAACAACCTACTTGTGCCCATGCGAGAACGCGTCGGCACAAGGGTTGAATCCGATCTATCTAGTAACGAAGGAGGACTTATATGGAACATGAG…
S4_7998497	A	C	GAGCCAAAACCAATATCTAGATTGGCTTAGGTGATGCCACATCATTTTGCAAGCTCTCATATCATGACACATAAGCCCTCATTTATCATGTTTATTATATATAATAGATTTGCATCTTTGGACTTTTATCTTTGAGATATAGTAAATTCATAGATATTTTACACAAATATACCACAATTTGCATCTTATAAGATTTGAAT[A/C]CTCTTTTAAACAAAATCCTAAACCTCTTTTAGTTGTAAAGTACACCATAATATTCATTTAAGGACAAAATAACTTTTAATTAACAAATGTATTTAATAGTTTACTTTAACAACTGATAAATATCTAATATATTCTTATTTTTCGAATAAAAGAAACTTGTAAAATTCTGTAATTTAAATATTTTGAAAACTGGA…
