# Supplementary material for: Molecular dissection of resistance gene cluster and candidate gene identification of Pl17 and Pl19 in sunflower by whole-genome resequencing
Source: Sci Rep. 2019 Oct 18;9:14974. doi: 10.1038/s41598-019-50394-8 (PMC6802088; doi:10.1038/s41598-019-50394-8)
Supplement: Supplementary file 5 — Supplementary Tables S5 [file 41598_2019_50394_MOESM5_ESM.xlsx]

## Sheet: Sheet1
Molecular dissection of resistance gene cluster and candidate gene identification of Pl17 and Pl19 in sunflower by whole-genome resequencing
Guojia Ma1, Qijian Song2, William R. Underwood3, Zhiwei Zhang1,4, Jason D. Fiedler3, Xuehui Li1, Lili Qi3*
Supplementary Table S5 Primer sequences of SNPs mapped in the present study
Primer name	Primer sequences	Product length (bp)
SFW04052F1	GCAACAGGAACCAGCTATGACCCAATTGTGTTGGTTTTAACT	65
SFW04052F2	GCAACAGGAACCAGCTATGACATGACCCAATTGTGTTGGTTTTGGCC
SFW04052R	TGTTGTATTTGAACCGCCAGT
C4_5674218F1	GCAACAGGAACCAGCTATGACAGAACATTGCCAACGGGTACACC	154
C4_5674218F2	GCAACAGGAACCAGCTATGACATGACAGAACATTGCCAACGGGTAACCT
C4_5674218R	CTAGCTTGGCTTGTTTACACATACA
C4_5695465F1	GCAACAGGAACCAGCTATGACGGAAAAGCTAAAAGACATCCCAAATTCAA	141
C4_5695465F2	GCAACAGGAACCAGCTATGACATGACGGAAAAGCTAAAAGACATCCCAAATCTAG
C4_5695465R	TGAACTACCTTATCCGCCTTCCAC
C4_5696413F1	GCAACAGGAACCAGCTATGACTTTTACTTTTTCACTCTATTCGTACGTTTTATAC	85
C4_5696413F2	GCAACAGGAACCAGCTATGACATGACTTTTACTTTTTCACTCTATTCGTACGTTTTGCAT
C4_5696413R	TGGTGCCTTGATACATATTTTGACA
C4_5705018F1	GCAACAGGAACCAGCTATGACACCCAAAAAAATTTCATGGAAAGCGGG	61
C4_5705018F2	GCAACAGGAACCAGCTATGACATGACACCCAAAAAAATTTCATGGAAAGTAAA
C4_5705018R	CAACTAACCCTTTTCCGGCCC
C4_5705841F1	GCAACAGGAACCAGCTATGACGCCACGTGACATTTTTTAAATGGTTCTCATG	96
C4_5705841F2	GCAACAGGAACCAGCTATGACATGACGCCACGTGACATTTTTTAAATGGTTCTTCCA
C4_5705841R	TCGGCGTAGAGACCATTGTTGT
C4_5709499F1	GCAACAGGAACCAGCTATGACGAACCATTTAGACATTTGGTCATGAAACCAAC	128
C4_5709499F2	GCAACAGGAACCAGCTATGACATGACGAACCATTTAGACATTTGGTCATGAAACACAT
C4_5709499R	AGACAAAACCACCAGACTAAGGGG
C4_5711524F1	GCAACAGGAACCAGCTATGACGCCCTGAACAGCCTAAAATACAAATTTT	89
C4_5711524F2	GCAACAGGAACCAGCTATGACATGACGCCCTGAACAGCCTAAAATACAAACCTG
C4_5711524R	TGTTGCCGTGTAACTGCATAGATT
SPB0001F1	GCAACAGGAACCAGCTATGACTTACCTTATAACCCTTCCAAAGTTTTTC	107
SPB0001F2	GCAACAGGAACCAGCTATGACATGACTTACCTTATAACCCTTCCAAAGTTCCTT
SPB0001R	TCCTGCCAGTCCATTTCCAC
SPB0005F1	GCAACAGGAACCAGCTATGACGGAAAGTGGTATGGATTTCGAAGATAATA	120
SPB0005F2	GCAACAGGAACCAGCTATGACATGACGGAAAGTGGTATGGATTTCGAAGATGCTG
SPB0005R	TGATACCACCAAGTAGTGTGTCTT
SPB0006F1	GCAACAGGAACCAGCTATGACTGACAAGTGTAAGTGACCTGCCTAG	83
SPB0006F2	GCAACAGGAACCAGCTATGACATGACTGACAAGTGTAAGTGACCTGCACTT
SPB0006R	TGACAATCTTCTTGAATTGCCCG
SPB0007F1	GCAACAGGAACCAGCTATGACAGAAGTTGAAATCCAGTCGTGAAAATTTGTCATT	72
SPB0007F2	GCAACAGGAACCAGCTATGACATGACAGAAGTTGAAATCCAGTCGTGAAAATTTGTTCAA
SPB0007R	TGGTGAATTATCCAACTTACAAGAG
SPB0008F1	GCAACAGGAACCAGCTATGACTGGTGAATTATCCAACTTACAAGAGCTAA	102
SPB0008F2	GCAACAGGAACCAGCTATGACATGACTGGTGAATTATCCAACTTACAAGAGTCAG
SPB0008R	ACGTCGAGACTTTTGAGTCGT
SFW08268F1a	GCAACAGGAACCAGCTATGACAAGTTACACCGGAACATCTT	60
SFW08268F2a	GCAACAGGAACCAGCTATGACATGACAAGTTACACCGGAACAGTTC
SFW08268R	GATGTTGGTGAATGGTGGGTAT
C4_6400728F1	GCAACAGGAACCAGCTATGACTCTAGGACCGCTTTTGCCCACA	162
C4_6400728F2	GCAACAGGAACCAGCTATGACATGACTCTAGGACCGCTTTTGCCACCG
C4_6400728R	GCGAGTGCGTTCTCATTTGTCT
C4_6401756F1	GCAACAGGAACCAGCTATGACCACATAATACAATGGCTGAACCAAACCATC	187
C4_6401756F2	GCAACAGGAACCAGCTATGACATGACCACATAATACAATGGCTGAACCAAACTCTG
C4_6401756R	TACGCTCGCGGAGGTATCTG
C4_6406598F1	GCAACAGGAACCAGCTATGACACAAACCACAGGGACGAAACCAG	95
C4_6406598F2	GCAACAGGAACCAGCTATGACATGACACAAACCACAGGGACGAAAATAA
C4_6406598R	CGTGCTGCAGCTGAAATACCT
C4_6407910F1	GCAACAGGAACCAGCTATGACGCAAGAATGTAATATATCCTTCACTAATGATTC	95
C4_6407910F2	GCAACAGGAACCAGCTATGACATGACGCAAGAATGTAATATATCCTTCACTAATGGCTA
C4_6407910R	GTCTTACAAGCTCCCCGGTGT
C4_6412707F1	GCAACAGGAACCAGCTATGACCATTATTCACATCGATGAATACATCAACC	77
C4_6412707F2	GCAACAGGAACCAGCTATGACATGACCATTATTCACATCGATGAATACATCGCCT
C4_6412707R	AAGTCGAAGGGACCAACGCT
C4_6419879F1	GCAACAGGAACCAGCTATGACGTTATCCAACCCACTCATATTCCCCT	64
C4_6419879F2	GCAACAGGAACCAGCTATGACATGACGTTATCCAACCCACTCATATTCATCC
C4_6419879R	CCTCGTTGCTTCTAAGCATATCCC
C4_6592170F1	GCAACAGGAACCAGCTATGACTCATCAGGATTAATCGGATAGAGATTTTTACATC	161
C4_6592170F2	GCAACAGGAACCAGCTATGACATGACTCATCAGGATTAATCGGATAGAGATTTTTATCTT
C4_6592170R	GGCCAAATTTCGACCACACCT
C4_6599261F1	GCAACAGGAACCAGCTATGACCTTCGCCTTAGGCCACCAACATA	93
C4_6599261F2	GCAACAGGAACCAGCTATGACATGACCTTCGCCTTAGGCCACCAAACTG
C4_6599261R	CACTAAAAGGTTATGGAGAATTCTGTGGTT
C4_6602455F1	GCAACAGGAACCAGCTATGACGTCTCATATATGCAACTTAATGCACTGCTAC	100
C4_6602455F2	GCAACAGGAACCAGCTATGACATGACGTCTCATATATGCAACTTAATGCACTGTCAT
C4_6602455R	AATATGTGGTCATCTTAGGCATTTTGATGT
C4_6605589F1	GCAACAGGAACCAGCTATGACTATTCGAACCAATAGGACGTCCA	70
C4_6605589F2	GCAACAGGAACCAGCTATGACATGACTATTCGAACCAATAGGACGCTCT
C4_6605589R	GATGGGTTGGTTAATTGCAAAGTTAGAATG
C4_6613800F1	GCAACAGGAACCAGCTATGACCGGCTCAAGTTGACTTGAAAAGCAAG	146
C4_6613800F2	GCAACAGGAACCAGCTATGACATGACCGGCTCAAGTTGACTTGAAAAGACAC
C4_6613800R	AAATTGTCCATTGGTTCGCTCTAGTATTTA
C4_6642569F1	GCAACAGGAACCAGCTATGACAAGAACGAGGGGAGCATCCCT	89
C4_6642569F2	GCAACAGGAACCAGCTATGACATGACAAGAACGAGGGGAGCATTTCA
C4_6642569R	GGATATAACAATTCATCTCTTCTCTTGGATAG
C4_6643303F1	GCAACAGGAACCAGCTATGACCATTTTCAACATCGCCATATTATATAACTTTAAT	107
C4_6643303F2	GCAACAGGAACCAGCTATGACATGACCATTTTCAACATCGCCATATTATATAACTTCCAA
C4_6643303R	TTTCTATCCTTAGATTGTTTATGCTTCAACGTA
C4_6645236F1	GCAACAGGAACCAGCTATGACGTGAGAGTAACATGATGAAATCGTCACG	75
C4_6645236F2	GCAACAGGAACCAGCTATGACATGACGTGAGAGTAACATGATGAAATCGTACCC
C4_6645236R	TTCAAGTGCGTATAGAAGCTTTTAGTTT
C4_6646085F1	GCAACAGGAACCAGCTATGACTTGGTTTAGAAAATGTACATAACTACTCATCACG	87
C4_6646085F2	GCAACAGGAACCAGCTATGACATGACTTGGTTTAGAAAATGTACATAACTACTCATTCCA
C4_6646085R	GCCTAACACTACAATGGTGCTTTCT
C4_6646492F1	GCAACAGGAACCAGCTATGACAATAAGAACATAGATCTTGAACTCGAT	60
C4_6646492F2	GCAACAGGAACCAGCTATGACATGACAATAAGAACATAGATCTTGAACTTAAC
C4_6646492R	AACTTCGCAAATGTAAAAATGAGCTA
C4_6647070F1	GCAACAGGAACCAGCTATGACCATTGAAGCATAAGGGTTATCTTCTATACAT	119
C4_6647070F2	GCAACAGGAACCAGCTATGACATGACCATTGAAGCATAAGGGTTATCTTCTATGTAA
C4_6647070R	AAACTTGTACCCTAATCCACCACCA
C4_6647557F1	GCAACAGGAACCAGCTATGACCTTCTCGGTATATCATCTCCTTCATCTGC	86
C4_6647557F2	GCAACAGGAACCAGCTATGACATGACCTTCTCGGTATATCATCTCCTTCATTCGT
C4_6647557R	AAATATCAACTTCCAGCAAGCAGGG
C4_6648501F1	GCAACAGGAACCAGCTATGACGTTCAAGAACATTGTTTCTGAATCAAAATCCAAA	125
C4_6648501F2	GCAACAGGAACCAGCTATGACATGACGTTCAAGAACATTGTTTCTGAATCAAAATCACAG
C4_6648501R	TGTGTGTAATCCCACAAACTATCATGG
C4_6655485F1	GCAACAGGAACCAGCTATGACAAGGTTACAAATCGGGGGAAGTCCTA	82
C4_6655485F2	GCAACAGGAACCAGCTATGACATGACAAGGTTACAAATCGGGGGAAGTTTTT
C4_6655485R	AGCTTAAACTCAACTTGTTATATGTCTCG
C4_6656705F1	GCAACAGGAACCAGCTATGACCATTCTTTTGAAAACCGGGTCAG	169
C4_6656705F2	GCAACAGGAACCAGCTATGACATGACCATTCTTTTGAAAACCGGGCTAT
C4_6656705R	ATTCGAGTCAACTCATGTAGCTCGT
C4_6663290F1	GCAACAGGAACCAGCTATGACGAGTGTGAGGAAACATGTCTACG	74
C4_6663290F2	GCAACAGGAACCAGCTATGACATGACGAGTGTGAGGAAACATGTCCCCA
C4_6663290R	GCAGGTGGAACAAAAGTTACAAGGA
C4_6666835F1	GCAACAGGAACCAGCTATGACCGGTCCCGCAAAATAAATCAAGCACT	61
C4_6666835F2	GCAACAGGAACCAGCTATGACATGACCGGTCCCGCAAAATAAATCAAGACCG
C4_6666835R	GATTGTGCTGGACTCAAAGGAGATG
C4_6667717F1	GCAACAGGAACCAGCTATGACTTAATATCTCTGTGATAGTAGCTTTCCCATAA	63
C4_6667717F2	GCAACAGGAACCAGCTATGACATGACTTAATATCTCTGTGATAGTAGCTTTCCCGCAT
C4_6667717R	ACACATCGGTTGGAGAACAAGAGTA
C4_6669689F1	GCAACAGGAACCAGCTATGACGGAGCAAAAATGTAATGAAAACAATTCGGC	85
C4_6669689F2	GCAACAGGAACCAGCTATGACATGACGGAGCAAAAATGTAATGAAAACAATTTAGA
C4_6669689R	GCAGTGTTCCCAGAAGTGGTATGTA
C4_6672626F1	GCAACAGGAACCAGCTATGACGCATTGCCAGTTATATTGTTAAGTGTTAATT	97
C4_6672626F2	GCAACAGGAACCAGCTATGACATGACGCATTGCCAGTTATATTGTTAAGTGTTGCTA
C4_6672626R	CACAAGTTCGTCTTTGAACCCTTGA
C4_6673818F1	GCAACAGGAACCAGCTATGACAACGGGTTTTGAATGTTAATACGGGCTAA	86
C4_6673818F2	GCAACAGGAACCAGCTATGACATGACAACGGGTTTTGAATGTTAATACGGGTCAG
C4_6673818R	GTGTTTGGGTCAACATAACGCAGA
C4_6675662F1	GCAACAGGAACCAGCTATGACGCTTCATTACATTCTCAAATTCTGGATCTCTAT	103
C4_6675662F2	GCAACAGGAACCAGCTATGACATGACGCTTCATTACATTCTCAAATTCTGGATCTTCAA
C4_6675662R	TACGAGGCTCAAGTCAAGGCTAAG
C4_6676629F1	GCAACAGGAACCAGCTATGACCTTCGCGTTATAGAAAGTTTATGCTATAGAA	119
C4_6676629F2	GCAACAGGAACCAGCTATGACATGACCTTCGCGTTATAGAAAGTTTATGCTATGAAT
C4_6676629R	CGATGCCTATCAATCCAAACACCC
C4_6711381F1	GCAACAGGAACCAGCTATGACGCCTTTGGTTAATTAGAAGTTGGGTAGCAAA	90
C4_6711381F2	GCAACAGGAACCAGCTATGACATGACGCCTTTGGTTAATTAGAAGTTGGGTAGACAT
C4_6711381R	AAGCTGGCAGGTGCATTTGTTT
C4_6730143F1	GCAACAGGAACCAGCTATGACCTTTAAATACCTTTGCAATCTTCCCATTATTT	166
C4_6730143F2	GCAACAGGAACCAGCTATGACATGACCTTTAAATACCTTTGCAATCTTCCCATTGCTA
C4_6730143R	CGCACGCACCAAACTCCATATT
S4_7961866F1	GCAACAGGAACCAGCTATGACATATTTAAATTATATATACTGTGACGTACATATC	172
S4_7961866F2	GCAACAGGAACCAGCTATGACATGACATATTTAAATTATATATACTGTGACGTACACCTA
S4_7961866R	CAATCCTAACATTGAATATGTTGGTGC
S4_7964876F1	GCAACAGGAACCAGCTATGACGATGATAAGAGTGTGAGAATTTAATGGGATAG	73
S4_7964876F2	GCAACAGGAACCAGCTATGACATGACGATGATAAGAGTGTGAGAATTTAATGGGGCAA
S4_7964876R	ACCAACAATTAAAAGAAAAGTTGGTTTTGTTAC
S4_7975118F1	GCAACAGGAACCAGCTATGACGCATGCCTTTCCCTTGGTTATATTT	78
S4_7975118F2	GCAACAGGAACCAGCTATGACATGACGCATGCCTTTCCCTTGGTTATGCTC
S4_7975118R	AGACCGCTAGAGGAAAGGATTGTAAA
S4_7980971F1	GCAACAGGAACCAGCTATGACTATTGTATCAAGAGAGTTCAGGGGAATC	108
S4_7980971F2	GCAACAGGAACCAGCTATGACATGACTATTGTATCAAGAGAGTTCAGGGGGCTT
S4_7980971R	TATGCATAGTCCAACTGAGGGACATT
SFW02206F1	GCAACAGGAACCAGCTATGACCGGTGAAGTATGCCGGCATT	79
SFW02206F2	CAACAGGAACCAGCTATGACATGACCGGTGAAGTATGCCGGACTC
SFW02206R	CGTCGGTTCTAACGCTTTGC
Nucleotides in red color indicate the SNP loci, and nucleotides in green color indicate the modified nucleotides.
The tail sequence is italized, and the additional five oligonucleotide insertion in AS-primer F2 is italized and underlined
